# Supplementary material for: Consensus meta-analysis of genome-wide association studies for Alzheimer’s disease and related dementias
Source: Nat Genet. 2026 Jun 3;58(6):1214–25. doi: 10.1038/s41588-026-02583-1 (PMC13263136; doi:10.1038/s41588-026-02583-1)
Supplement: Supplementary file 4 — Supplementary Tables 1–25. [file 41588_2026_2583_MOESM4_ESM.xlsx]

## Sheet: Table S1
Supplementary Table 1: Sample descriptive statistics. See Supplementary Information for the definition of effective sample size. sd: standard deviation 172,721 AD cases, 55,960 proxy ADRD cases 2614,267 controls and 235,566 proxy controls
Study	N		AD or proxy-AD cases											Controls or proxy-controls
			N cases		% females	% cases with age	mean age	sd age	% cases with age at onset	mean age at onset	sd age at onset	% cases with APOE status	APOE ε4 allele frequency	N		% females	% controls with age	mean age	sd age	% controls with APOE status	APOE ε4 allele frequency
	raw	effective	raw	effective										raw	effective
NIA-LOAD	3366	3350.28	1798	1798	64.96%	99.39%	73.57	6.69	99.39%	73.57	6.69	1	46.16%	1568	1568	60.20%	99.81%	74.00	8.53	1	19.96%
ADC1	2061	1539.23	1549	1549	0.555	0.9012	72.45	7.05	90.12%	72.45	7.05	99.22%	14.13%	512	512	59.18%	1	76.78	8.78	98.05%	15.44%
UPITT	2082	1994.84	1254	1254	62.91%	92.50%	72.91	6.41	92.50%	72.91	6.41	99.92%	0.34	828	828	63.41%	1	75.48	6.03	99.75%	10.47%
UM/CWRU/MSSM	2303	2301.87	1177	1177	64.49%	96.35%	74.19	7.78	86.83%	73.95	7.76	99.41%	36.37%	1126	1126	61.28%	99.38%	74.01	8.33	99.29%	12.16%
ADC3	1480	1415.9	894	894	55.00%	67.33%	74.42	7.98	67.33%	74.42	7.98	85.35%	37.29%	586	586	62.97%	96.93%	75.34	9.77	92.32%	13.40%
ADC2	883	513.76	727	727	50.76%	85.69%	73.16	7.12	85.69%	73.16	7.12	89.82%	39.28%	156	156	67.95%	1	75.76	7.88	91.67%	16.08%
ADC10	1185	1124.84	726	726	50.69%	1	61.21	10.54	1	61.21	10.54	1	37.19%	459	459	56.43%	1	73.1	8.15	1	16.12%
PFIZER	1458	1455.01	696	696	53.74%	1	73.73	4.99	14.79%	74.04	4.75	1	41.09%	762	762	54.07%	1	77.22	4.9	1	11.42%
TGEN2	1033	944.12	668	668	64.82%	92.37%	73.49	6.76	14.22%	74.78	7.5	99.55%	40.90%	365	365	48.49%	1	79.67	8.67	98.35%	11.84%
GenADA	1378	1376.46	666	666	56.90%	97.90%	74.58	6.17	97.89%	74.58	6.17	1	38.36%	712	712	63.90%	1	74.20	7.02	1	12.71%
MAYO	1704	1615.65	658	658	57.45%	1	73.57	4.83	NA	NA	NA	98.33%	41.34%	1046	1046	51.15%	1	72.91	4.36	97.99%	15.07%
ADC9	1429	1419.42	656	656	46.80%	1	72.82	7.63	1	72.82	7.63	99.70%	35.59%	773	773	61.97%	1	73.1	7.87	1	18.50%
UKS	766	529.09	596	596	57.38%	1	72.23	6.65	1	72.23	6.65	99.47%	34.40%	170	170	51.18%	1	64.07	2.98	4.12%	7.14%
ACT1	2103	1589.68	532	532	62.59%	98.50%	80.14	6.71	59.40%	83.79	4.8	99.06%	26.19%	1571	1571	55.57%	1	81.69	5.91	93.13%	11.24%
ADC7	1304	1245.58	514	514	51.36%	99.81%	72.53	7.57	99.81%	72.53	7.57	99.22%	39.02%	790	790	63.67%	1	73.92	7.78	99.62%	16.90%
ADC8	907	902.9	423	423	50.35%	99.53%	72.8	7.47	99.53%	72.8	7.47	1	36.76%	484	484	63.02%	1	74.39	8.48	1	16.32%
MIRAGE	730	712.82	421	421	64.13%	98.57%	71.07	6.57	98.57%	71.07	6.57	98.81%	34.98%	309	309	58.25%	97.73%	71.78	7.52	98.38%	22.86%
ADC11	935	910.61	392	392	52.55%	99.74%	69.28	10	99.74%	69.28	10	1	38.39%	543	543	62.80%	1	72.42	7.02	1	18.14%
WASHU1	526	482.08	339	339	57.23%	93.81%	74.23	8	93.81%	74.23	8	98.82%	31.79%	187	187	60.43%	1	76.85	8.37	1	14.71%
TARCC1	504	463.99	323	323	61.61%	98.14%	73.72	6.83	98.14%	73.72	6.83	95.98%	38.06%	181	181	65.19%	1	73.87	8.18	1	14.36%
ADC4	681	673.17	304	304	55.26%	97.37%	73.29	6.9	97.37%	73.29	6.9	95.07%	33.22%	377	377	63.93%	1	75.73	8.12	95.22%	15.88%
ROSMAP1	1035	831.44	288	288	70.47%	98.26%	85.67	6.25	98.26%	85.67	6.25	96.88%	20.07%	747	747	72.29%	1	82.09	7.11	87.01%	9.85%
ADC5	791	730.37	286	286	53.15%	97.55%	73.59	7.05	97.55%	73.59	7.05	95.45%	39.19%	505	505	0.66	1	77.58	8.96	97.22%	13.34%
ADC12	655	638.17	275	275	50.55%	1	67.01	9.89	1	67.01	9.89	1	35.09%	380	380	63.42%	1	72.09	6.9	1	16.84%
TARCC3	479	472.22	268	268	47.01%	NA	NA	NA	NA	NA	NA	1	37.87%	211	211	68.25%	74.88%	72.78	9.77	1	15.64%
ADNI	441	420.54	268	268	42.16%	1	75.3	7.15	51.49%	73.03	7.22	1	42.16%	173	173	40.46%	1	78.6	5.46	1	13.87%
UM/CWRU/TARCC2	445	434.91	256	256	57.03%	98.83%	74.55	7.69	87.11%	73.50	6.97	92.19%	36.44%	189	189	61.38%	99.47%	71.35	7.74	63.49%	9.58%
ADC6	551	522.64	213	213	58.22%	99.06%	73.9	7.59	99.06%	73.9	7.59	98.12%	34.21%	338	338	66.57%	1	74.57	8.97	97.63%	14.85%
CSDC	1473	635.04	181	181	61.32%	97.24%	80.18	8.2	53.59%	80.24	8.6	92.82%	24.26%	1292	1292	53.87%	98.22%	77.71	7.86	83.33%	12.61%
ACT3	1147	476.44	135	135	63.70%	1	85.27	6.25	1	85.27	6.25	1	19.63%	1012	1012	53.95%	1	78.78	7.41	1	15.22%
OHSU	285	283.45	132	132	62.12%	96.21%	86.11	5.53	96.21%	86.11	5.53	99.24%	23.28%	153	153	54.90%	1	83.86	7.59	98.69%	8.28%
WHICAP	633	258.33	73	73	72.60%	1	83.92	7.76	1	83.92	7.75	1	11.64%	560	560	60.36%	1	81.7	6.74	99.82%	11.09%
RS1	5370	3143.23	956	956	72.7%	1	84.1	6.5	1	84.1	6.5	1	0.2474	4414	4414	55.9%	1	83.5	7.5	1	0.1269
FHS	4429	1823.53	516	516	0.66	1	78.3	8.97	1	84.5	7.3	0.975	0.178	3913	3913	0.54	1	74.4	10.8	95.8	0.11
CHS	2111	1416.3	450	450	0.66	1	81.9	5.2	1	81.9	5.2	95.8%	18.1%	1661	1661	0.61	1	0.8108	5.03	96.3	0.107
Amsterdam UMC	658	657.26	340	340	51.47%	100%	64.86	8.50	NA	NA	NA	100%	43.68%	318	318	44.03 %	1	62.89	10.00	1	0.2044
RS2	2051	620.3	169	169	0.609	1	83.1	7.1	1	83.1	7.1	1	0.2396	1882	1882	53.9%	1	77.9	6.6	1	0.14
ARIC	506	295.97	90	90	56.67%	1	80.44	5.5	NA	NA	NA	0.9667	0.2989	416	416	0.625	1	76.47	5.19	0.9663	0.1107
EADB core	42140	42083.9	20301	20301	61.71%	0.9855	72.04	10.41	0.8332	71.13	10.52	0.6357	0.3059	21839	21839	0.5727	0.9707	66.97	14.27	0.5866	0.1251
GR@ACE/DEGESCO	13282	13275.8	6497	6497	68.37%	0.9988	81.77	7.98	NA	NA	NA	1	0.2288	6785	6785	0.6837	0.958	55.85	15.81	1	0.1035
GERAD	10183	8513.64	3030	3030	63.20%	0.9729	78.06	9.29	0.9729	78.06	9.29	0.8482	0.3525	7153	7153	0.5199	0.987	50.68	11.65	0.796	0.1502
EADI	8738	6963.24	2400	2400	65.58%	0.9883	74.26	10.12	0.935	73.94	10.16	0.9458	0.2927	6338	6338	0.6033	0.9984	80	7.64	0.9631	0.1022
DemGene	7619	5267.21	1693	1693	65.51%	0.7856	72.15	8.84	0.6196	71.62	8.82	0	NA	5926	5926	0.4767	0.1996	68.47	11.08	0	NA
Bonn	1845	1665.8	635	635	65.51%	0.9937	77.77	9.77	0.9937	77.77	9.77	0.9528	0.3058	1210	1210	0.5479	0.9851	69.87	9.29	0.9802	0.1261
EADB core (HRC)	568	464.89	163	163	53.99%	0.9755	71.47	7.93	0.9755	71.47	7.93	0.0675	0.2727	405	405	0.4815	0.9654	77.16	2.09	0.9136	0.1351
FinnGen	342499	30332.9	7759	7759	42.16%	1	82.24	7.35	1	79.35	7.77	1	0.3179	334740	334740	0.5605	1	58.59	17.77	1	0.1782
deCODE	188575	26968	7002	7002	NA	0	NA	NA	0	NA	NA	0	NA	181573	181573	NA	0	NA	NA	0	NA
HUNT	8811	5672.07	1776	1776	NA	0	NA	NA	0	NA	NA	0	NA	7035	7035	NA	0	NA	NA	0	NA
Gothenburg	3235	2221.18	712	712	65.59%	0	NA	NA	0	NA	NA	1	37.22%	2523	2523	0.6159	0	NA	NA	1	0.147
STSA	1070	897.2	320	320	66.9%	0	NA	NA	0	NA	NA	1	25.63%	750	750	0.5027	0	NA	NA	1	0.1327
TwinGene	6545	865.33	224	224	52.23%	0	NA	NA	0	NA	NA	1	30.80%	6321	6321	0.5237	0	NA	NA	1	0.1606
UK Biobank (proxy)	291526	45218.2	55960	13990	56.15%	1	58.93	6.78	NA	NA	NA	1	0.2204	235566	58891.5	0.5508	1	55.96	8.17	1	0.1427
UK Biobank (diagnosis)	432455	11589.3	2917	2917	51.49%	1	64.68	4.27	NA	NA	NA	1	0.3806	429538	429538	0.5408	1	56.81	7.99	1	0.1537
TOTAL	978514	230631	128,6811	86711										849,8332	673159
TOTAL without proxys	1119443	197002	75638	75638										1043805	1043805
TOTAL without biobanks	147103	122440	56184	56184										90919	90919

## Sheet: Table S2
Supplementary Table 2: Lead variants of the Tier 1 and Tier 2 loci detected in the main, no-proxy or no-biobank meta-analyses Results are provided for the meta-analysis indicated in the column « Meta-analysis » Positions and alleles are provided according to the GRCh38 assembly, and variants are denoted as chromosome:position:reference allele:alternate allele. EA/OA: effect allele/other allele; E…
Locus name	Meta-analysis	Tier	known locus	index variant	rsID	chr	position	EA/OA	EAF	OR	P	I2	Het P
AGRN	Main	Tier1	YES	chr1:1080437:G:A	rs12746483	1	1080437	G/A	0.2875	0.96 (0.95-0.97)	1.371e-08	0	0.5849
EIF4G3	Main	Tier1	NO	chr1:21023511:C:T	rs12048591	1	21023511	T/C	0.4338	1.04 (1.02-1.05)	1.193e-08	12.5	0.2283
SORT1	Main	Tier1	YES	chr1:109345810:T:C	rs141749679	1	109345810	C/T	0.0073	1.29 (1.18-1.41)	6.299e-08	0	0.5214
ADAMTS4	Main	Tier1	YES	chr1:161189357:C:T	rs4233366	1	161189357	T/C	0.2605	0.96 (0.94-0.97)	2.105e-10	13.8	0.2043
PTPRC	Main	Tier1	NO	chr1:198710886:G:A	rs12733073	1	198710886	A/G	0.0111	1.25 (1.17-1.34)	2.935e-11	0	0.9049
CR1	Main	Tier1	YES	chr1:207577223:T:C	rs679515	1	207577223	T/C	0.1913	1.13 (1.12-1.15)	6.569e-56	0	0.5248
ADAM17	Main	Tier1	YES	chr2:9558882:A:G	rs72777026	2	9558882	G/A	0.1371	1.05 (1.04-1.07)	1.539e-08	8.6	0.2998
PRKD3	Main	Tier1	YES	chr2:37263224:T:G	rs17020386	2	37263224	G/T	0.1444	1.05 (1.04-1.07)	1.862e-09	0	0.716
NCK2	Main	Tier1	YES	chr2:105749599:T:C	rs143080277	2	105749599	C/T	0.0054	1.49 (1.35-1.64)	2.639e-15	0	0.6656
BIN1	Main	Tier1	YES	chr2:127135234:C:T	rs6733839	2	127135234	T/C	0.3891	1.17 (1.16-1.19)	1.8e-139	25	0.05608
MGAT5	Main	Tier1	NO	chr2:134315905:C:G	rs7557129	2	134315905	G/C	0.2613	1.05 (1.03-1.06)	2.601e-10	18.6	0.1269
WDR12/ICA1L/CYP20A1	Main	Tier1	YES	chr2:203256422:C:G	rs115600411	2	203256422	G/C	0.129	0.95 (0.93-0.96)	1.734e-09	0	0.7458
INPP5D	Main	Tier1	YES	chr2:233117202:G:C	rs10933431	2	233117202	G/C	0.2319	0.93 (0.92-0.95)	1.51e-19	0	0.7253
PPP2R3A	Main	Tier1	NO	chr3:136136800:G:T	rs79966407	3	136136800	T/G	0.0593	0.92 (0.9-0.95)	4.227e-09	29.7	0.02546
MME	Main	Tier1	YES	chr3:155084189:A:G	rs61762319	3	155084189	G/A	0.0253	1.15 (1.11-1.2)	3.997e-12	0	0.8342
IDUA/DGKQ	Main	Tier1	YES	chr4:993555:G:T	rs3822030	4	993555	G/T	0.4178	0.95 (0.94-0.96)	1.511e-14	0	0.7185
CLNK	Main	Tier1	YES	chr4:11022058:A:G	rs10939105	4	11022058	A/G	0.2693	1.06 (1.05-1.08)	1.913e-18	0	0.5732
RHOH	Main	Tier1	YES	chr4:40197226:G:C	rs2245466	4	40197226	G/C	0.3349	1.05 (1.04-1.07)	5.352e-13	17.9	0.1383
ADGRL3	Main	Tier1	NO	chr4:59984152:A:G	rs376291994	4	59984152	G/A	0.0035	1.52 (1.32-1.76)	5.721e-09	0	0.8626
ANKH/OTULIN	Main	Tier1	YES	chr5:14664712:G:A	rs250435	5	14664712	G/A	0.0776	1.08 (1.06-1.11)	5.75e-11	0.4	0.4645
COX7C	Main	Tier1	YES	chr5:86927378:T:C	rs62374257	5	86927378	C/T	0.2341	1.06 (1.04-1.07)	4.93e-13	22.5	0.08083
HBEGF	Main	Tier1	YES	chr5:140327854:T:G	rs11168036	5	140327854	G/T	0.4977	0.97 (0.95-0.98)	4.124e-08	12.3	0.2292
TNIP1	Main	Tier1	YES	chr5:151052827:C:T	rs871269	5	151052827	T/C	0.3239	0.96 (0.95-0.97)	6.488e-09	0	0.484
FAM193B	Main	Tier1	NO	chr5:177560723:G:A	rs335480	5	177560723	A/G	0.0461	1.1 (1.06-1.13)	1.573e-09	0	0.5771
RASGEF1C	Main	Tier1	YES	chr5:180201150:G:A	rs113706587	5	180201150	A/G	0.1083	1.09 (1.07-1.12)	1.822e-18	6.5	0.341
HLA	Main	Tier1	YES	chr6:32592593:G:T	rs35472547	6	32592593	T/G	0.1694	0.91 (0.9-0.93)	2.606e-23	0	0.4745
TREM2	Main	Tier1	YES	chr6:41161514:C:T	rs75932628	6	41161514	T/C	0.004	2.24 (1.96-2.55)	2.211e-32	4.4	0.4028
CD2AP	Main	Tier1	YES	chr6:47464901:C:T	rs9381563	6	47464901	C/T	0.3522	1.06 (1.05-1.08)	7.144e-22	0	0.7314
HS3ST5	Main	Tier1	YES	chr6:114291731:T:C	rs785129	6	114291731	T/C	0.3528	1.04 (1.03-1.05)	1.302e-09	22.2	0.08289
TMEM184A	Main	Tier1	NO	chr7:1552361:G:C	rs4257937	7	1552361	G/C	0.3984	0.96 (0.95-0.98)	1.029e-08	0	0.9694
ICA1/UMAD1	Main	Tier1	YES	chr7:7817263:T:C	rs6943429	7	7817263	T/C	0.4094	1.04 (1.03-1.06)	1.375e-11	1.4	0.4456
TMEM106B	Main	Tier1	YES	chr7:12229185:G:C	rs5011439	7	12229185	C/G	0.3964	0.95 (0.94-0.97)	1.422e-13	21.5	0.0922
JAZF1	Main	Tier1	YES	chr7:28135367:T:C	rs67250450	7	28135367	C/T	0.2043	0.95 (0.94-0.97)	8.943e-11	0	0.9672
NME8	Main	Tier1	YES	chr7:37843030:G:A	rs59415886	7	37843030	G/A	0.3508	0.96 (0.95-0.97)	4.517e-11	27.4	0.03797
ZCWPW1/NYAP1	Main	Tier1	YES	chr7:100334426:C:T	rs7384878	7	100334426	C/T	0.3095	0.92 (0.91-0.94)	4.646e-32	0	0.6932
DOCK4	Main	Tier1	NO	chr7:111940111:T:C	rs144867634	7	111940111	C/T	0.0234	0.88 (0.85-0.92)	6.266e-09	0	0.6434
EPHA1	Main	Tier1	YES	chr7:143414203:T:C	rs11769559	7	143414203	C/T	0.4132	0.94 (0.93-0.95)	1.398e-22	5.6	0.3605
CTSB	Main	Tier1	YES	chr8:11844613:G:C	rs1065712	8	11844613	C/G	0.0668	1.09 (1.06-1.11)	1.867e-10	0	0.8542
CLU/PTK2B	Main	Tier1	YES	chr8:27608640:T:C	rs1532276	8	27608640	T/C	0.3951	0.91 (0.9-0.92)	1.387e-47	17.3	0.1455
SHARPIN	Main	Tier1	YES	chr8:144103704:G:A	rs34173062	8	144103704	A/G	0.0781	1.13 (1.1-1.16)	3.31e-22	21.8	0.08852
ABCA1	Main	Tier1	YES	chr9:104903697:C:G	rs1800978	9	104903697	G/C	0.1267	1.05 (1.03-1.07)	3.537e-08	12.1	0.2322
ECHDC3/USP6NL	Main	Tier1	YES	chr10:11676714:A:G	rs7912495	10	11676714	G/A	0.4698	1.07 (1.05-1.08)	1.72e-24	0	0.9516
IPMK	Main	Tier1	NO	chr10:58253643:C:T	rs2790214	10	58253643	T/C	0.2109	0.95 (0.94-0.97)	1.143e-09	0	0.7148
ANK3	Main	Tier1	YES	chr10:59979383:A:G	rs10761425	10	59979383	A/G	0.4123	0.95 (0.94-0.96)	2.835e-14	0	0.6408
TSPAN14	Main	Tier1	YES	chr10:80509705:T:C	rs7080009	10	80509705	T/C	0.1997	0.94 (0.93-0.96)	3.942e-14	17.2	0.1468
BLNK	Main	Tier1	YES	chr10:96281988:G:C	rs532674136	10	96281988	C/G	0.0383	0.9 (0.87-0.93)	1.591e-10	0	0.7636
PLEKHA1	Main	Tier1	YES	chr10:122435969:A:G	rs7072204	10	122435969	G/A	0.4905	0.96 (0.95-0.98)	2.321e-09	0	0.7467
CELF1/SPI1	Main	Tier1	YES	chr11:47358789:G:T	rs3740688	11	47358789	G/T	0.4566	0.95 (0.94-0.96)	1.864e-15	9	0.2923
MS4A	Main	Tier1	YES	chr11:60173126:T:A	rs7232	11	60173126	A/T	0.3632	0.91 (0.89-0.92)	1.033e-52	25.5	0.05179
PICALM	Main	Tier1	YES	chr11:86156833:A:G	rs10792832	11	86156833	A/G	0.3593	0.9 (0.89-0.91)	2.224e-61	9.4	0.2833
SORL1	Main	Tier1	YES	chr11:121564878:T:C	rs11218343	11	121564878	C/T	0.0365	0.85 (0.82-0.88)	1.315e-22	0	0.603
TPCN1/RITA1/IQCD	Main	Tier1	YES	chr12:113205627:T:C	rs7312205	12	113205627	C/T	0.0917	1.08 (1.05-1.1)	2.244e-10	0	0.62
FERMT2	Main	Tier1	YES	chr14:52924962:A:G	rs17125924	14	52924962	G/A	0.093	1.09 (1.07-1.11)	8.614e-16	0	0.5457
SLC24A4/RIN3	Main	Tier1	YES	chr14:92472511:G:A	rs12590654	14	92472511	A/G	0.3243	0.93 (0.92-0.95)	5.863e-25	0	0.7728
IGH gene cluster	Main	Tier1	YES	chr14:105733666:C:A	rs74093831	14	105733666	A/C	0.274	1.06 (1.05-1.08)	6.641e-13	0	0.9243
ATP8B4	Main	Tier1	YES	chr15:49903911:C:T	rs183428733	15	49903911	T/C	0.0115	1.26 (1.18-1.35)	5.215e-12	0	0.4955
ADAM10	Main	Tier1	YES	chr15:58730416:T:C	rs442495	15	58730416	C/T	0.337	0.94 (0.93-0.95)	3.087e-21	0	0.6978
APH1B	Main	Tier1	YES	chr15:63277703:C:T	rs117618017	15	63277703	T/C	0.1379	1.1 (1.08-1.12)	2.432e-25	0	0.5021
SNX1/CIAO2A	Main	Tier1	YES	chr15:64078384:C:T	rs367059	15	64078384	T/C	0.2045	1.07 (1.05-1.08)	2.179e-17	0	0.6439
CTSH	Main	Tier1	YES	chr15:78944951:C:T	rs2289702	15	78944951	T/C	0.1043	0.94 (0.92-0.96)	4.003e-09	0	0.9811
IQCK	Main	Tier1	YES	chr16:19804089:G:A	rs9926151	16	19804089	A/G	0.1668	0.95 (0.94-0.97)	2.549e-09	5	0.3715
UBFD1	Main	Tier1	NO	chr16:23562384:CAG:C	rs35228710	16	23562384	C/CAG	0.1548	0.95 (0.93-0.97)	7.072e-09	9.2	0.2896
DOC2A	Main	Tier1	YES	chr16:30010081:C:T	rs1140239	16	30010081	T/C	0.3837	0.96 (0.94-0.97)	3.579e-12	8.6	0.3002
IL34/MTSS2	Main	Tier1	YES	chr16:70662369:T:C	rs11538963	16	70662369	C/T	0.094	1.08 (1.06-1.1)	1.568e-12	5.2	0.3683
MAF	Main	Tier1	YES	chr16:79574511:T:C	rs450674	16	79574511	C/T	0.3741	0.96 (0.95-0.97)	2.374e-11	0	0.527
PLCG2	Main	Tier1	YES	chr16:81908423:C:G	rs72824905	16	81908423	G/C	0.0096	0.73 (0.67-0.78)	6.669e-17	0	0.9952
PRDM7	Main	Tier1	YES	chr16:90103687:G:A	rs56407236	16	90103687	A/G	0.0676	1.11 (1.08-1.13)	1.938e-14	0	0.6683
WDR81/SERPINF2	Main	Tier1	YES	chr17:1749797:G:A	rs3976	17	1749797	A/G	0.2255	1.05 (1.04-1.07)	6.328e-11	0	0.7503
SCIMP/RABEP1	Main	Tier1	YES	chr17:5236512:G:A	rs57402520	17	5236512	A/G	0.1297	1.07 (1.05-1.09)	4.568e-13	0	0.5195
MYO15A/TOM1L2	Main	Tier1	YES	chr17:17967660:G:T	rs60073596	17	17967660	T/G	0.3367	0.96 (0.95-0.97)	1.692e-09	10.4	0.2637
GRN	Main	Tier1	YES	chr17:44352876:C:T	rs5848	17	44352876	T/C	0.294	1.06 (1.05-1.08)	6.696e-19	12.7	0.221
MAPT	Main	Tier1	YES	chr17:46014622:T:C	rs62062271	17	46014622	C/T	0.2188	0.94 (0.93-0.96)	7.011e-15	16.7	0.1571
ABI3	Main	Tier1	YES	chr17:49219935:T:C	rs616338	17	49219935	T/C	0.0126	1.31 (1.23-1.39)	7.845e-18	0	0.5843
TSPOAP1	Main	Tier1	YES	chr17:58326988:A:G	rs2526378	17	58326988	G/A	0.4642	0.96 (0.94-0.97)	6.815e-13	16.5	0.1585
ACE	Main	Tier1	YES	chr17:63471557:C:T	rs4277405	17	63471557	C/T	0.3854	0.94 (0.93-0.95)	1.672e-21	0	0.8856
ABCA7	Main	Tier1	YES	chr19:1050875:A:G	rs12151021	19	1050875	A/G	0.3288	1.09 (1.08-1.11)	8.192e-39	30.6	0.02319
KLF16/REXO1	Main	Tier1	YES	chr19:1837961:G:A	rs35202074	19	1837961	A/G	0.4715	0.96 (0.95-0.98)	2.138e-08	0	0.6415
VMAC	Main	Tier1	NO	chr19:5908152:T:C	rs146033453	19	5908152	C/T	0.1416	0.95 (0.93-0.96)	6.438e-10	0	0.8431
VAV1	Main	Tier1	NO	chr19:6850756:C:T	rs36097961	19	6850756	T/C	0.0881	1.07 (1.04-1.09)	4.508e-08	0	0.8545
LRRC25	Main	Tier1	NO	chr19:18402007:TAGAAAAAAA:T	rs5827412	19	18402007	T/TAGAAAAAAA	0.4096	1.04 (1.02-1.05)	1.705e-08	18.2	0.1369
CEP89	Main	Tier1	NO	chr19:32893847:C:A	rs78622628	19	32893847	A/C	0.3521	0.96 (0.95-0.97)	4.637e-09	0	0.8769
APOE	Main	Tier1	YES	chr19:44908684:T:C	rs429358	19	44908684	C/T	0.1934	3 (2.95-3.05)	< 1E-300	88.9	5.361e-67
SIGLEC11	Main	Tier1	YES	chr19:49948251:A:C	rs875121	19	49948251	C/A	0.2403	1.05 (1.04-1.07)	4.373e-12	0	0.8755
CD33	Main	Tier1	YES	chr19:51224706:C:A	rs3865444	19	51224706	A/C	0.3231	0.95 (0.94-0.97)	4.585e-13	0	0.8743
LILRB2	Main	Tier1	YES	chr19:54305226:T:C	rs1761451	19	54305226	C/T	0.4772	0.96 (0.94-0.97)	7.235e-12	28.4	0.03351
LILRB1/LILRB4	Main	Tier1	NO	chr19:54613004:C:G	rs13346658	19	54613004	C/G	0.3501	0.96 (0.94-0.97)	1.164e-10	0	0.5487
RBCK1	Main	Tier1	YES	chr20:413334:A:G	rs1358782	20	413334	A/G	0.2378	0.95 (0.94-0.97)	1.174e-10	12.1	0.2347
SRC	Main	Tier1	NO	chr20:37343531:G:A	rs6017919	20	37343531	A/G	0.0272	0.9 (0.86-0.93)	4.188e-08	0	0.842
CASS4	Main	Tier1	YES	chr20:56412160:G:C	rs17462136	20	56412160	C/G	0.0828	0.88 (0.86-0.9)	7.554e-27	0	0.6971
APP	Main	Tier1	YES	chr21:26101558:C:T	rs2154481	21	26101558	C/T	0.4749	0.95 (0.94-0.97)	1.961e-14	18.4	0.13
ADAMTS1	Main	Tier1	YES	chr21:26775872:C:T	rs2830489	21	26775872	T/C	0.282	0.95 (0.94-0.97)	4.276e-12	2.2	0.4292
SEC61G/EGFR	Main	Tier2	YES	chr7:54881563:A:G	rs74504435	7	54881563	G/A	0.0958	0.94 (0.92-0.96)	3.824e-09	18.9	0.1225
TRIB1	Main	Tier2	NO	chr8:125446584:C:T	rs115038899	8	125446584	T/C	0.1849	1.05 (1.03-1.07)	4.353e-08	27.4	0.04125
SPPL2A/USP8/USP50	Main	Tier2	YES	chr15:50701476:TAAAA:T	rs35336805	15	50701476	T/TAAAA	0.1967	0.95 (0.93-0.96)	3.443e-10	1.8	0.4383
AXIN1	Main	Tier2	NO	chr16:308322:G:C	rs8059634	16	308322	C/G	0.4468	0.97 (0.95-0.98)	3.826e-08	0	0.997
KAT8/BCKDK	Main	Tier2	YES	chr16:31111250:C:T	rs889555	16	31111250	T/C	0.2856	0.96 (0.95-0.97)	5.429e-09	0	0.5165
MFSD10	No-proxy	Tier2	NO	chr4:2933891:C:G	rs17851257	4	2933891	G/C	0.0517	1.09 (1.06-1.13)	1.647e-08	1.2	0.4493
ILRUN	No-proxy	Tier2	NO	chr6:34644602:C:T	rs2814990	6	34644602	T/C	0.2204	0.95 (0.94-0.97)	1.114e-08	0	0.7605
AKR1D1	No-proxy	Tier2	NO	chr7:138194682:A:G	rs1973325	7	138194682	A/G	0.3143	0.96 (0.94-0.97)	6.955e-09	15	0.1812
ANO5	No-proxy	Tier2	NO	chr11:22250324:A:T	rs7481951	11	22250324	A/T	0.419	1.04 (1.03-1.06)	1.673e-09	11.5	0.2455
RIC8B	No-proxy	Tier2	NO	chr12:106811612:A:G	rs7977765	12	106811612	G/A	0.2164	1.05 (1.03-1.06)	1.602e-08	0	0.8555
GTF2H3	No-proxy	Tier2	NO	chr12:123650109:C:T	rs34996665	12	123650109	T/C	0.3908	1.05 (1.03-1.06)	1.152e-10	16.5	0.1585
C16orf95	No-proxy	Tier2	NO	chr16:87200332:C:G	rs8047567	16	87200332	C/G	0.3554	0.96 (0.95-0.97)	2.566e-08	4.8	0.3765
SNAI1	No-proxy	Tier2	NO	chr20:49970223:C:T	rs73274724	20	49970223	T/C	0.2885	1.04 (1.03-1.06)	3.084e-08	0	0.7268
PSMG1	No-proxy	Tier2	NO	chr21:39096912:G:A	rs4817988	21	39096912	A/G	0.2723	1.04 (1.03-1.06)	1.984e-08	2.8	0.4164
C1S	No-biobank	Tier2	NO	chr12:7055497:C:T	rs3919533	12	7055497	C/T	0.1742	0.93 (0.91-0.96)	3.203e-09	15.6	0.1807
MEFV	No-biobank	Tier2	NO	chr16:3250488:A:C	rs181782815	16	3250488	C/A	0.0023	2.58 (1.88-3.55)	4.339e-09	45.7	0.1584
ZCCHC2	No-biobank	Tier2	NO	chr18:62495558:T:C	rs4941139	18	62495558	C/T	0.3267	0.95 (0.93-0.97)	2.64e-08	0	0.816
RIPOR3	No-biobank	Tier2	NO	chr20:50637378:T:C	rs117270991	20	50637378	C/T	0.023	1.21 (1.13-1.29)	1.235e-08	0	0.9043

## Sheet: Table S3
Supplementary Table 3: Tier 1 and Tier 2 loci detected in the main meta-analysis, with the index variants at the main and secondary signals. Results are provided for the a) single variant main meta-analysis; b) the GCTA stepwise conditional analysis; c) the GCTA joint analysis of all the loci; d) the GCTA "strict" stepwise conditional analysis and e) the exact conditional analysis performed in a …
Locus								Index variant								Main meta-analysis results									GWS secondary signal	GCTA stepwise conditional analysis		GCTA joint analysis		GCTA strict stepwise conditional analysis			Exact conditional analysis				Comments
Locus number	Locus name	Tier	chr	start	end	known locus	known locus name	index variant	rsID	position	lead variant	Gene	Gene position	variant category	REVEL score	EA/OA	EAF	OR	P	I2	P het	N cases	N controls	Effective sample size		OR	P	OR	P	index variant validation	best tag	best tag r2	OR uncond	P uncond	OR cond	P cond
1	AGRN	Tier1	1	981169	1096804	YES	AGRN	chr1:1080437:G:A	rs12746483	1080437	YES	RNF223	outside_gene	NA	NA	G/A	0.2875	0.96 (0.95-0.97)	1.371e-08	0	0.5849	126113	842914	0.969792	NA	0.96 (0.95-0.97)	1.37218e-08	0.96 (0.95-0.97)	1.37211e-08	lead variant	NA	NA	NA	NA	NA	NA
2	EIF4G3	Tier1	1	20724465	21363259	NO	NA	chr1:21023511:C:T	rs12048591	21023511	YES	EIF4G3	in_gene	intron_variant	NA	T/C	0.4338	1.04 (1.02-1.05)	1.193e-08	12.5	0.2283	121516	667855	0.881052	NA	1.04 (1.02-1.05)	2.88114e-08	1.04 (1.02-1.05)	2.881e-08	lead variant	NA	NA	NA	NA	NA	NA
2	EIF4G3	Tier1	1	20724465	21363259	NO	NA	chr1:21362298:C:T	rs112808786	21362298	NO	ECE1	outside_gene	NA	NA	T/C	0.0258	0.9 (0.86-0.94)	6.146e-07	7.8	0.3242	126812	848005	0.988419	NA	0.9 (0.86-0.94)	1.49511e-06	0.9 (0.86-0.94)	1.49506e-06	YES	NA	NA	NA	NA	NA	NA
3	SORT1	Tier1	1	109345810	109373714	YES	SORT1	chr1:109345810:T:C	rs141749679	109345810	YES	SORT1	in_gene	missense_variant	0.157	C/T	0.007	1.32 (1.2-1.44)	1.131e-09	0	0.8171	124960	840862	0.964103	NA	1.32 (1.2-1.44)	1.13237e-09	1.29 (1.18-1.41)	6.30278e-08	lead variant	NA	NA	NA	NA	NA	NA	Joint analysis performed on the main meta-analysis results, but other analyses performed on the sensitivity meta-analysis not filtering on effective allele count
4	ADAMTS4	Tier1	1	161090600	161219923	YES	ADAMTS4	chr1:161189357:C:T	rs4233366	161189357	YES	ADAMTS4	in_gene	3_prime_UTR_variant	NA	T/C	0.2605	0.96 (0.94-0.97)	2.105e-10	13.8	0.2043	127504	848707	0.990019	NA	0.96 (0.94-0.97)	2.10627e-10	0.96 (0.94-0.97)	2.10611e-10	lead variant	NA	NA	NA	NA	NA	NA
5	PTPRC	Tier1	1	198620050	198957624	NO	NA	chr1:198710886:G:A	rs12733073	198710886	YES	PTPRC	in_gene	intron_variant	NA	A/G	0.0111	1.25 (1.17-1.34)	2.935e-11	0	0.9049	114555	651378	0.822886	NA	1.25 (1.17-1.34)	2.93844e-11	1.25 (1.17-1.34)	3.49301e-11	lead variant	NA	NA	NA	NA	NA	NA
6	CR1	Tier1	1	207129203	207985442	YES	CR1	chr1:207577223:T:C	rs679515	207577223	YES	CR1	in_gene	intron_variant	NA	T/C	0.1913	1.13 (1.12-1.15)	6.569e-56	0	0.5248	127504	848707	0.990019	NA	1.13 (1.12-1.15)	6.77222e-56	1.13 (1.12-1.15)	8.00544e-56	lead variant	NA	NA	NA	NA	NA	NA
7	ADAM17	Tier1	2	9517818	9567818	YES	ADAM17	chr2:9558882:A:G	rs72777026	9558882	YES	ADAM17	outside_gene	NA	NA	G/A	0.1371	1.05 (1.04-1.07)	1.539e-08	8.6	0.2998	128681	849833	1	NA	1.05 (1.04-1.07)	1.54018e-08	1.05 (1.04-1.07)	1.54011e-08	lead variant	NA	NA	NA	NA	NA	NA
8	PRKD3	Tier1	2	37196980	37369235	YES	PRKD3	chr2:37263224:T:G	rs17020386	37263224	YES	PRKD3	in_gene	intron_variant	NA	G/T	0.1444	1.05 (1.04-1.07)	1.862e-09	0	0.716	128681	849833	1	NA	1.05 (1.04-1.07)	1.86293e-09	1.05 (1.04-1.07)	1.86283e-09	lead variant	NA	NA	NA	NA	NA	NA
9	NCK2	Tier1	2	105506320	105924097	YES	NCK2	chr2:105732208:T:C	rs112538822	105732208	NO	NCK2	outside_gene	NA	NA	C/T	0.0299	1.13 (1.09-1.18)	7.778e-12	0	0.8382	128608	849273	0.998877	YES	1.14 (1.1-1.18)	1.63186e-12	1.14 (1.1-1.18)	1.6317e-12	YES	NA	NA	NA	NA	NA	NA
9	NCK2	Tier1	2	105506320	105924097	YES	NCK2	chr2:105749599:T:C	rs143080277	105749599	YES	NCK2	in_gene	intron_variant	NA	C/T	0.0054	1.49 (1.35-1.64)	2.639e-15	0	0.6656	113273	647130	0.806275	NA	1.5 (1.36-1.65)	6.93122e-16	1.5 (1.36-1.65)	6.9295e-16	lead variant	NA	NA	NA	NA	NA	NA
9	NCK2	Tier1	2	105506320	105924097	YES	NCK2	chr2:105790216:T:C	rs746437	105790216	NO	NCK2	in_gene	intron_variant	NA	C/T	0.4177	1.03 (1.02-1.05)	7.267e-07	2.5	0.4222	128681	849833	1	NA	1.03 (1.02-1.05)	2.31725e-07	1.03 (1.02-1.05)	2.31717e-07	YES	NA	NA	NA	NA	NA	NA
9	NCK2	Tier1	2	105506320	105924097	YES	NCK2	chr2:105797314:A:G	rs73946302	105797314	NO	NCK2	in_gene	intron_variant	NA	G/A	0.0311	0.88 (0.85-0.92)	1.115e-10	0	0.8396	128355	848452	0.995582	YES	0.9 (0.87-0.93)	3.66546e-08	0.9 (0.87-0.93)	3.66524e-08	YES	NA	NA	NA	NA	NA	NA
10	BIN1	Tier1	2	126863158	127169416	YES	BIN1	chr2:127105648:C:T	rs7584040	127105648	NO	BIN1	in_gene	intron_variant	NA	T/C	0.2187	1.05 (1.03-1.06)	3.948e-10	15.4	0.1755	128681	849833	1	YES	1.05 (1.03-1.06)	2.75119e-10	1.05 (1.03-1.06)	4.29688e-10	YES	NA	NA	1.06 (1.03-1.08)	5.28e-07	1.05 (1.03-1.07)	1.763e-05
10	BIN1	Tier1	2	126863158	127169416	YES	BIN1	chr2:127135234:C:T	rs6733839	127135234	YES	BIN1	outside_gene	NA	NA	T/C	0.3891	1.17 (1.16-1.19)	1.8e-139	25	0.05608	128681	849833	1	NA	1.18 (1.17-1.19)	5.3915e-145	1.18 (1.17-1.2)	1.27123e-145	lead variant	NA	NA	1.21 (1.19-1.23)	5.651e-85	1.2 (1.18-1.22)	1.409e-78
10	BIN1	Tier1	2	126863158	127169416	YES	BIN1	chr2:127139435:T:C	rs6759460	127139435	NO	BIN1	outside_gene	NA	NA	C/T	0.2463	1.02 (1.01-1.03)	0.007281	0	0.8104	128681	849833	1	YES	1.04 (1.03-1.06)	3.22233e-09	1.04 (1.03-1.06)	1.11733e-08	YES	NA	NA	1.02 (1-1.05)	0.03183	1.05 (1.03-1.08)	3.486e-06
11	MGAT5	Tier1	2	134260046	134842169	NO	NA	chr2:134315905:C:G	rs7557129	134315905	YES	MGAT5	in_gene	intron_variant	NA	G/C	0.2613	1.05 (1.03-1.06)	2.601e-10	18.6	0.1269	128681	849833	1	NA	1.05 (1.03-1.06)	2.60291e-10	1.05 (1.03-1.06)	1.61163e-10	lead variant	NA	NA	NA	NA	NA	NA
12	WDR12/ICA1L/CYP20A1	Tier1	2	202774672	203502588	YES	WDR12/ICA1L	chr2:203256422:C:G	rs115600411	203256422	YES	CYP20A1	in_gene	intron_variant	NA	G/C	0.129	0.95 (0.93-0.96)	1.734e-09	0	0.7458	128681	849833	1	NA	0.95 (0.93-0.96)	1.73561e-09	0.95 (0.93-0.96)	1.7355e-09	lead variant	NA	NA	NA	NA	NA	NA
13	INPP5D	Tier1	2	233109188	233205446	YES	INPP5D	chr2:233117202:G:C	rs10933431	233117202	YES	INPP5D	in_gene	intron_variant	NA	G/C	0.2319	0.93 (0.92-0.95)	1.51e-19	0	0.7253	128015	849121	0.994029	NA	0.94 (0.93-0.96)	3.29635e-13	0.94 (0.93-0.96)	3.29566e-13	lead variant	NA	NA	NA	NA	NA	NA
13	INPP5D	Tier1	2	233109188	233205446	YES	INPP5D	chr2:233128186:T:C	rs12694929	233128186	NO	INPP5D	in_gene	intron_variant	NA	C/T	0.4953	1.05 (1.03-1.06)	1.916e-13	0	0.8121	128681	849833	1	NA	1.03 (1.02-1.05)	4.85219e-07	1.03 (1.02-1.05)	4.85206e-07	YES	NA	NA	NA	NA	NA	NA
14	PPP2R3A	Tier1	3	135811537	136999555	NO	NA	chr3:136136800:G:T	rs79966407	136136800	YES	PPP2R3A	in_gene	intron_variant	NA	T/G	0.0593	0.92 (0.9-0.95)	4.227e-09	29.7	0.02546	128681	849833	1	NA	0.92 (0.9-0.95)	4.22948e-09	0.92 (0.9-0.95)	4.22925e-09	lead variant	NA	NA	NA	NA	NA	NA
15	MME	Tier1	3	155025756	155196217	YES	MME	chr3:155038911:T:C	rs7643334	155038911	NO	MME	in_gene	intron_variant	NA	C/T	0.0554	0.93 (0.9-0.95)	1.384e-07	11.7	0.2415	128608	849273	0.998877	NA	0.93 (0.91-0.96)	4.3099e-07	0.93 (0.91-0.96)	4.30976e-07	YES	NA	NA	NA	NA	NA	NA
15	MME	Tier1	3	155025756	155196217	YES	MME	chr3:155084189:A:G	rs61762319	155084189	YES	MME	in_gene	missense_variant	0.332	G/A	0.0253	1.15 (1.11-1.2)	3.997e-12	0	0.8342	127852	848145	0.991627	NA	1.15 (1.1-1.19)	1.22534e-11	1.15 (1.1-1.19)	1.22522e-11	lead variant	NA	NA	NA	NA	NA	NA
16	IDUA/DGKQ	Tier1	4	748784	1022056	YES	IDUA/DGKQ	chr4:993555:G:T	rs3822030	993555	YES	IDUA	in_gene	intron_variant	NA	G/T	0.4178	0.95 (0.94-0.96)	1.511e-14	0	0.7185	128015	849121	0.994029	NA	0.94 (0.93-0.96)	1.23241e-17	0.94 (0.93-0.96)	1.23215e-17	lead variant	NA	NA	NA	NA	NA	NA
16	IDUA/DGKQ	Tier1	4	748784	1022056	YES	IDUA/DGKQ	chr4:993875:G:C	rs3806758	993875	NO	IDUA	in_gene	intron_variant	NA	C/G	0.2433	1.03 (1.01-1.04)	0.0004241	0	0.4955	128015	849121	0.994029	NA	1.04 (1.02-1.06)	2.71483e-07	1.04 (1.02-1.06)	2.71468e-07	YES	NA	NA	NA	NA	NA	NA
17	CLNK	Tier1	4	10952391	11049059	YES	CLNK	chr4:11022058:A:G	rs10939105	11022058	YES	CLNK	outside_gene	NA	NA	A/G	0.2693	1.06 (1.05-1.08)	1.913e-18	0	0.5732	128681	849833	1	NA	1.06 (1.05-1.08)	1.91814e-18	1.06 (1.05-1.08)	1.91764e-18	lead variant	NA	NA	NA	NA	NA	NA
18	RHOH	Tier1	4	40197222	40336703	YES	RHOH	chr4:40197226:G:C	rs2245466	40197226	YES	RHOH	in_gene	5_prime_UTR_variant/intron_variant	NA	G/C	0.3349	1.05 (1.04-1.07)	5.352e-13	17.9	0.1383	128015	849121	0.994029	NA	1.05 (1.04-1.07)	3.84142e-14	1.05 (1.04-1.07)	3.84087e-14	lead variant	NA	NA	NA	NA	NA	NA
18	RHOH	Tier1	4	40197222	40336703	YES	RHOH	chr4:40306351:T:C	rs7691190	40306351	NO	CHRNA9	outside_gene	NA	NA	T/C	0.2962	0.96 (0.95-0.97)	2.744e-09	0	0.8044	128681	849833	1	YES	0.96 (0.94-0.97)	1.92977e-10	0.96 (0.94-0.97)	1.92963e-10	YES	NA	NA	NA	NA	NA	NA
19	ADGRL3	Tier1	4	59984152	59984152	NO	NA	chr4:59984152:A:G	rs376291994	59984152	YES	ADGRL3	outside_gene	NA	NA	G/A	0.0035	1.52 (1.32-1.76)	5.721e-09	0	0.8626	97689	300801	0.609588	NA	NA	NA	1.52 (1.32-1.76)	5.72627e-09	lead variant	NA	NA	NA	NA	NA	NA	Not included in GCTA stepwise conditional analysis. Locus identified in a trans-ethnic GWAS
20	ANKH/OTULIN	Tier1	5	14630232	14731480	YES	ANKH/OTULIN	chr5:14664712:G:A	rs250435	14664712	YES	OTULIN	outside_gene	NA	NA	G/A	0.0776	1.08 (1.06-1.11)	5.75e-11	0.4	0.4645	128015	849121	0.994029	NA	1.08 (1.06-1.11)	5.75553e-11	1.08 (1.06-1.11)	5.75501e-11	lead variant	NA	NA	NA	NA	NA	NA
21	COX7C	Tier1	5	86879694	87168367	YES	COX7C	chr5:86927378:T:C	rs62374257	86927378	YES	COX7C	outside_gene	NA	NA	C/T	0.2341	1.06 (1.04-1.07)	4.93e-13	22.5	0.08083	120922	515093	0.868478	NA	1.06 (1.04-1.07)	4.93754e-13	1.06 (1.04-1.07)	4.93687e-13	lead variant	NA	NA	NA	NA	NA	NA
22	HBEGF	Tier1	5	140088682	140347675	YES	HBEGF	chr5:140327854:T:G	rs11168036	140327854	YES	HBEGF	outside_gene	NA	NA	G/T	0.4977	0.97 (0.95-0.98)	4.124e-08	12.3	0.2292	128681	849833	1	NA	0.97 (0.95-0.98)	4.12571e-08	0.97 (0.95-0.98)	4.12554e-08	lead variant	NA	NA	NA	NA	NA	NA
23	TNIP1	Tier1	5	151052827	151066407	YES	TNIP1	chr5:151052827:C:T	rs871269	151052827	YES	TNIP1	in_gene	intron_variant	NA	T/C	0.3239	0.96 (0.95-0.97)	6.488e-09	0	0.484	128681	849833	1	NA	0.96 (0.95-0.97)	6.49152e-09	0.96 (0.95-0.97)	6.4912e-09	lead variant	NA	NA	NA	NA	NA	NA
24	FAM193B	Tier1	5	177109407	177561486	NO	NA	chr5:177353681:A:C	rs4131290	177353681	NO	LMAN2	outside_gene	NA	NA	C/A	0.2987	0.96 (0.95-0.98)	1.036e-07	6.6	0.3385	128681	849833	1	NA	0.96 (0.95-0.98)	1.07664e-07	0.96 (0.95-0.98)	1.37386e-07	YES	NA	NA	NA	NA	NA	NA
24	FAM193B	Tier1	5	177109407	177561486	NO	NA	chr5:177560723:G:A	rs335480	177560723	YES	FAM193B	outside_gene	NA	NA	A/G	0.0461	1.1 (1.06-1.13)	1.573e-09	0	0.5771	128015	849121	0.994029	NA	1.1 (1.06-1.13)	1.63541e-09	1.09 (1.06-1.13)	1.68446e-09	lead variant	NA	NA	NA	NA	NA	NA
25	RASGEF1C	Tier1	5	179774463	180293429	YES	RASGEF1C	chr5:179831977:G:A	rs58035347	179831977	NO	SQSTM1	in_gene	intron_variant	NA	A/G	0.0218	1.11 (1.07-1.16)	7.407e-07	11.1	0.2542	128518	848857	0.997594	NA	1.1 (1.06-1.15)	3.93489e-06	1.11 (1.06-1.15)	3.26553e-06	YES	NA	NA	NA	NA	NA	NA
25	RASGEF1C	Tier1	5	179774463	180293429	YES	RASGEF1C	chr5:180201150:G:A	rs113706587	180201150	YES	RASGEF1C	in_gene	intron_variant	NA	A/G	0.1083	1.09 (1.07-1.12)	1.822e-18	6.5	0.341	128681	849833	1	NA	1.09 (1.07-1.11)	9.2845e-18	1.09 (1.07-1.11)	1.464e-17	lead variant	NA	NA	NA	NA	NA	NA
26	HLA	Tier1	6	31137533	33192440	YES	HLA	chr6:31629923:C:T	rs3130623	31629923	NO	PRRC2A	in_gene	intron_variant	NA	T/C	0.1854	0.96 (0.95-0.98)	2.347e-06	0	0.9026	128681	849833	1	NA	0.96 (0.94-0.98)	1.00186e-06	0.96 (0.94-0.98)	5.60571e-07	YES	NA	NA	NA	NA	NA	NA
26	HLA	Tier1	6	31137533	33192440	YES	HLA	chr6:32447376:C:T	rs9469112	32447376	NO	HLA-DRA	outside_gene	NA	NA	T/C	0.1722	1.07 (1.06-1.09)	1.621e-17	0	0.9073	128681	849833	1	YES	1.05 (1.04-1.07)	2.57976e-10	1.05 (1.04-1.07)	5.4308e-10	YES	NA	NA	NA	NA	NA	NA
26	HLA	Tier1	6	31137533	33192440	YES	HLA	chr6:32592593:G:T	rs35472547	32592593	YES	HLA-DRB1	outside_gene	NA	NA	T/G	0.1694	0.91 (0.9-0.93)	2.606e-23	0	0.4745	120759	514688	0.866462	NA	0.92 (0.9-0.93)	1.1053e-20	0.92 (0.9-0.93)	4.0545e-21	lead variant	NA	NA	NA	NA	NA	NA
27	TREM2	Tier1	6	40738627	41398083	YES	TREM2	chr6:41066261:G:C	rs114812713	41066261	NO	OARD1	in_gene	3_prime_UTR_variant	NA	C/G	0.0278	1.17 (1.12-1.21)	1.583e-14	17.5	0.1427	128681	849833	1	NA	1.12 (1.07-1.17)	6.43183e-08	1.13 (1.09-1.18)	2.90693e-09	YES	NA	NA	NA	NA	NA	NA	Joint analysis performed on the main meta-analysis results, but other analyses performed on the sensitivity meta-analysis not filtering on effective allele count
27	TREM2	Tier1	6	40738627	41398083	YES	TREM2	chr6:41161469:C:T	rs143332484	41161469	NO	TREM2	in_gene	missense_variant	0.039	T/C	0.0122	1.41 (1.33-1.5)	3.124e-29	31.1	0.02097	121606	667700	0.881946	YES	1.41 (1.32-1.49)	8.61594e-29	1.39 (1.3-1.47)	1.30546e-25	YES, tagged	chr6:41053109:G:A	0.860822	NA	NA	NA	NA	Joint results from min_mac_info_5 meta, but other results from no_min_mac meta
27	TREM2	Tier1	6	40738627	41398083	YES	TREM2	chr6:41161514:C:T	rs75932628	41161514	YES	TREM2	in_gene	missense_variant	0.335	T/C	0.0041	2.22 (1.97-2.51)	3.082e-38	0	0.9617	118576	660377	0.851412	NA	2.07 (1.82-2.35)	1.42919e-29	2.05 (1.78-2.35)	1.96904e-24	lead variant	NA	NA	NA	NA	NA	NA	Joint results from min_mac_info_5 meta, but other results from no_min_mac meta
27	TREM2	Tier1	6	40738627	41398083	YES	TREM2	chr6:41180250:T:C	rs74437864	41180250	NO	TREM2	outside_gene	NA	NA	C/T	0.0029	1.58 (1.33-1.88)	2.023e-07	0.4	0.4598	103429	298504	0.634958	NA	1.59 (1.34-1.89)	1.52451e-07	1.66 (1.37-2.02)	3.04873e-07	NO	chr6:41198572:G:A	0.0018024	NA	NA	NA	NA	Joint results from min_mac_info_5 meta, but other results from no_min_mac meta
27	TREM2	Tier1	6	40738627	41398083	YES	TREM2	chr6:41247320:G:A	rs9394778	41247320	NO	TREML4	outside_gene	NA	NA	A/G	0.4226	0.95 (0.94-0.96)	1.422e-14	12	0.2338	128681	849833	1	YES	0.95 (0.94-0.96)	4.78914e-17	0.95 (0.94-0.96)	5.96155e-17	YES, partially tagged	chr6:41198572:G:A	0.24731	NA	NA	NA	NA	Joint results from min_mac_info_5 meta, but other results from no_min_mac meta
28	CD2AP	Tier1	6	47380325	47741143	YES	CD2AP	chr6:47464901:C:T	rs9381563	47464901	YES	CD2AP	outside_gene	NA	NA	C/T	0.3522	1.06 (1.05-1.08)	7.144e-22	0	0.7314	128681	849833	1	NA	1.06 (1.05-1.08)	7.17455e-22	1.06 (1.05-1.08)	5.44238e-21	lead variant	NA	NA	NA	NA	NA	NA
29	HS3ST5	Tier1	6	114284695	114512427	YES	HS3ST5	chr6:114291731:T:C	rs785129	114291731	YES	HS3ST5	in_gene	intron_variant	NA	T/C	0.3528	1.04 (1.03-1.05)	1.302e-09	22.2	0.08289	128681	849833	1	NA	1.04 (1.03-1.05)	1.30264e-09	1.04 (1.03-1.05)	1.30256e-09	lead variant	NA	NA	NA	NA	NA	NA
30	TMEM184A	Tier1	7	1517984	1556203	NO	NA	chr7:1552361:G:C	rs4257937	1552361	YES	TMEM184A	in_gene	intron_variant	NA	G/C	0.3984	0.96 (0.95-0.98)	1.029e-08	0	0.9694	128681	849833	1	NA	0.96 (0.95-0.98)	1.02946e-08	0.96 (0.95-0.98)	8.58732e-09	lead variant	NA	NA	NA	NA	NA	NA
31	ICA1/UMAD1	Tier1	7	7813733	8206520	YES	ICA1/UMAD1	chr7:7817263:T:C	rs6943429	7817263	YES	UMAD1	in_gene	intron_variant	NA	T/C	0.4094	1.04 (1.03-1.06)	1.375e-11	1.4	0.4456	128681	849833	1	NA	1.04 (1.03-1.06)	2.54642e-11	1.04 (1.03-1.06)	2.06339e-11	lead variant	NA	NA	NA	NA	NA	NA
31	ICA1/UMAD1	Tier1	7	7813733	8206520	YES	ICA1/UMAD1	chr7:8201933:G:C	rs2348902	8201933	NO	ICA1	in_gene	intron_variant	NA	G/C	0.3998	1.03 (1.02-1.05)	1.76e-07	16.6	0.1568	128681	849833	1	NA	1.03 (1.02-1.05)	3.28335e-07	1.03 (1.02-1.05)	2.32801e-07	YES	NA	NA	NA	NA	NA	NA
32	TMEM106B	Tier1	7	12083265	12418860	YES	TMEM106B	chr7:12229185:G:C	rs5011439	12229185	YES	TMEM106B	in_gene	intron_variant	NA	C/G	0.3964	0.95 (0.94-0.97)	1.422e-13	21.5	0.0922	128518	849428	0.997984	NA	0.95 (0.94-0.97)	1.42439e-13	0.95 (0.94-0.97)	9.75012e-14	lead variant	NA	NA	NA	NA	NA	NA
33	JAZF1	Tier1	7	28099767	28219614	YES	JAZF1	chr7:28135367:T:C	rs67250450	28135367	YES	JAZF1	in_gene	intron_variant	NA	C/T	0.2043	0.95 (0.94-0.97)	8.943e-11	0	0.9672	128681	849833	1	NA	0.95 (0.94-0.97)	8.95125e-11	0.95 (0.94-0.97)	1.00049e-10	lead variant	NA	NA	NA	NA	NA	NA
34	NME8	Tier1	7	37558680	37914824	YES	NME8	chr7:37594172:G:C	rs117412806	37594172	NO	GPR141	outside_gene	NA	NA	C/G	0.0206	0.92 (0.88-0.96)	0.0001438	0	0.9532	127355	845654	0.989381	NA	0.9 (0.86-0.94)	7.9554e-06	0.9 (0.86-0.94)	8.76126e-06	YES	NA	NA	NA	NA	NA	NA
34	NME8	Tier1	7	37558680	37914824	YES	NME8	chr7:37843030:G:A	rs59415886	37843030	YES	NME8	outside_gene	NA	NA	G/A	0.3508	0.96 (0.95-0.97)	4.517e-11	27.4	0.03797	128681	849833	1	NA	0.96 (0.94-0.97)	2.7327e-12	0.96 (0.94-0.97)	2.82212e-12	lead variant	NA	NA	NA	NA	NA	NA
35	SEC61G/EGFR	Tier2	7	54848587	55093679	YES	SEC61G/EGF	chr7:54881563:A:G	rs74504435	54881563	YES	SEC61G	outside_gene	NA	NA	G/A	0.0958	0.94 (0.92-0.96)	3.824e-09	18.9	0.1225	128681	849833	1	NA	0.95 (0.93-0.97)	2.05295e-06	0.95 (0.93-0.97)	2.05288e-06	lead variant	NA	NA	0.95 (0.92-0.98)	0.0005976	0.96 (0.93-0.99)	0.01716
35	SEC61G/EGFR	Tier2	7	54848587	55093679	YES	SEC61G/EGF	chr7:55007796:GA:G	rs11292646	55007796	NO	EGFR	outside_gene	NA	NA	GA/G	0.453	1.04 (1.03-1.05)	6.086e-09	0	0.6326	121516	667855	0.881052	NA	1.03 (1.02-1.05)	3.28797e-06	1.03 (1.02-1.05)	3.28785e-06	NO, no secondary signal in the strict conditional analysis	NA	NA	1.03 (1.02-1.05)	0.0003992	1.03 (1.01-1.05)	0.006816
36	ZCWPW1/NYAP1	Tier1	7	99524327	100948826	YES	ZCWPW1/NYAP1	chr7:100043867:C:G	rs34065606	100043867	NO	ZSCAN21	outside_gene	NA	NA	G/C	0.1489	1.07 (1.05-1.09)	7.45e-14	13.2	0.2137	120922	515093	0.868478	NA	1.05 (1.03-1.07)	7.58227e-07	1.05 (1.03-1.07)	7.58178e-07	YES, tagged	chr7:100035762:T:G	0.98648	NA	NA	NA	NA
36	ZCWPW1/NYAP1	Tier1	7	99524327	100948826	YES	ZCWPW1/NYAP1	chr7:100334426:C:T	rs7384878	100334426	YES	PILRB	outside_gene	NA	NA	C/T	0.3095	0.92 (0.91-0.94)	4.646e-32	0	0.6932	128681	849833	1	NA	0.93 (0.92-0.94)	3.64983e-25	0.93 (0.92-0.94)	3.64702e-25	lead variant	NA	NA	NA	NA	NA	NA
37	DOCK4	Tier1	7	111940111	111984034	NO	NA	chr7:111940111:T:C	rs144867634	111940111	YES	DOCK4	in_gene	missense_variant&splice_region_variant	0.125	C/T	0.0234	0.88 (0.85-0.92)	6.266e-09	0	0.6434	127557	847587	0.988384	NA	0.88 (0.85-0.92)	6.27017e-09	0.88 (0.85-0.92)	6.26983e-09	lead variant	NA	NA	NA	NA	NA	NA
38	EPHA1	Tier1	7	143386568	143515714	YES	EPHA1	chr7:143414203:T:C	rs11769559	143414203	YES	EPHA1	outside_gene	NA	NA	C/T	0.4132	0.94 (0.93-0.95)	1.398e-22	5.6	0.3605	128518	849428	0.997984	NA	0.94 (0.93-0.95)	1.40469e-22	0.94 (0.93-0.95)	1.40411e-22	lead variant	NA	NA	NA	NA	NA	NA
39	CTSB	Tier1	8	11523678	11894512	YES	CTSB	chr8:11556728:T:C	rs2306234	11556728	NO	BLK	in_gene	synonymous_variant	NA	T/C	0.16	0.96 (0.94-0.97)	4.06e-07	1.6	0.441	128681	849833	1	NA	0.96 (0.94-0.98)	3.26138e-06	0.96 (0.94-0.98)	3.26131e-06	YES	NA	NA	NA	NA	NA	NA
39	CTSB	Tier1	8	11523678	11894512	YES	CTSB	chr8:11844613:G:C	rs1065712	11844613	YES	CTSB	in_gene	3_prime_UTR_variant/intron_variant	NA	C/G	0.0668	1.09 (1.06-1.11)	1.867e-10	0	0.8542	128681	849833	1	NA	1.08 (1.05-1.11)	1.45721e-09	1.08 (1.05-1.11)	1.4571e-09	lead variant	NA	NA	NA	NA	NA	NA
40	CLU/PTK2B	Tier1	8	27108291	27851121	YES	CLU	chr8:27362470:C:T	rs73223431	27362470	NO	PTK2B	in_gene	intron_variant	NA	T/C	0.37	1.07 (1.05-1.08)	1.941e-24	6.5	0.341	128681	849833	1	YES	1.07 (1.05-1.08)	1.03091e-24	1.07 (1.05-1.08)	1.03042e-24	YES	NA	NA	1.08 (1.06-1.1)	1.868e-14	1.07 (1.05-1.09)	6.967e-13
40	CLU/PTK2B	Tier1	8	27108291	27851121	YES	CLU	chr8:27608640:T:C	rs1532276	27608640	YES	CLU	in_gene	intron_variant	NA	T/C	0.3951	0.91 (0.9-0.92)	1.387e-47	17.3	0.1455	128681	849833	1	NA	0.91 (0.9-0.92)	9.61967e-50	0.91 (0.9-0.92)	9.6001e-50	lead variant	NA	NA	0.89 (0.87-0.91)	4.255e-33	0.89 (0.87-0.91)	1.045e-32
40	CLU/PTK2B	Tier1	8	27108291	27851121	YES	CLU	chr8:27703134:C:T	rs17384485	27703134	NO	ESCO2	outside_gene	NA	NA	T/C	0.3329	0.97 (0.96-0.98)	1.439e-06	0	0.6789	128681	849833	1	YES	0.96 (0.95-0.97)	2.9486e-09	0.96 (0.95-0.97)	2.94821e-09	YES	NA	NA	0.97 (0.96-0.99)	0.01001	0.96 (0.94-0.98)	0.000182
41	TRIB1	Tier2	8	125437164	125608185	NO	NA	chr8:125446584:C:T	rs115038899	125446584	YES	TRIB1	outside_gene	NA	NA	T/C	0.1849	1.05 (1.03-1.07)	4.353e-08	27.4	0.04125	72558	613862	0.801922	NA	1.05 (1.03-1.07)	1.82904e-07	1.05 (1.03-1.07)	1.82895e-07	lead variant	NA	NA	1.07 (1.04-1.09)	8.356e-08	1.06 (1.03-1.09)	1.672e-06	Locus identified in a trans-ethnic GWAS
41	TRIB1	Tier2	8	125437164	125608185	NO	NA	chr8:125515523:GT:G	rs33924890	125515523	NO	TRIB1	outside_gene	NA	NA	GT/G	0.3579	0.96 (0.95-0.98)	5.818e-07	3.1	0.4122	113757	333115	0.749531	NA	0.97 (0.95-0.98)	2.46673e-06	0.97 (0.95-0.98)	2.46665e-06	NO, no secondary signal in the strict conditional analysis	NA	NA	0.96 (0.95-0.98)	0.0002349	0.96 (0.94-0.98)	0.0001728	NA/transethnic known locus
42	SHARPIN	Tier1	8	143891330	144370471	YES	SHARPIN	chr8:144002361:C:A	rs57957974	144002361	NO	SPATC1	outside_gene	NA	NA	A/C	0.3667	1.03 (1.02-1.05)	6.551e-07	7.2	0.3277	128015	849121	0.994029	NA	1.03 (1.02-1.05)	3.61051e-07	1.03 (1.02-1.05)	3.61027e-07	YES	NA	NA	NA	NA	NA	NA
42	SHARPIN	Tier1	8	143891330	144370471	YES	SHARPIN	chr8:144099319:G:A	rs34674752	144099319	NO	SHARPIN	in_gene	missense_variant	0.055	A/G	0.0474	1.12 (1.09-1.16)	2.489e-14	0	0.5826	127942	848561	0.992911	YES	1.11 (1.08-1.15)	5.43531e-12	1.11 (1.08-1.15)	5.4346e-12	YES, partially tagged	chr8:143944186:C:T	0.635314	NA	NA	NA	NA
42	SHARPIN	Tier1	8	143891330	144370471	YES	SHARPIN	chr8:144103704:G:A	rs34173062	144103704	YES	SHARPIN	in_gene	missense_variant	0.156	A/G	0.0781	1.13 (1.1-1.16)	3.31e-22	21.8	0.08852	128015	849121	0.994029	NA	1.15 (1.12-1.18)	8.95852e-27	1.15 (1.12-1.18)	8.95351e-27	lead variant	NA	NA	NA	NA	NA	NA
43	ABCA1	Tier1	9	104891145	104927071	YES	ABCA1	chr9:104903697:C:G	rs1800978	104903697	YES	ABCA1	in_gene	intron_variant/5_prime_UTR_variant	NA	G/C	0.1267	1.05 (1.03-1.07)	3.537e-08	12.1	0.2322	128681	849833	1	NA	1.05 (1.03-1.07)	3.53901e-08	1.05 (1.03-1.07)	3.53887e-08	lead variant	NA	NA	NA	NA	NA	NA
44	ECHDC3/USP6NL	Tier1	10	11446160	11686626	YES	ECHDC3	chr10:11482027:G:A	rs7921833	11482027	NO	USP6NL	in_gene	intron_variant	NA	A/G	0.2117	0.95 (0.94-0.96)	3.117e-11	0	0.6804	128681	849833	1	NA	0.96 (0.95-0.98)	6.03229e-07	0.96 (0.95-0.98)	6.03201e-07	YES	NA	NA	NA	NA	NA	NA
44	ECHDC3/USP6NL	Tier1	10	11446160	11686626	YES	ECHDC3	chr10:11676714:A:G	rs7912495	11676714	YES	USP6NL	outside_gene	NA	NA	G/A	0.4698	1.07 (1.05-1.08)	1.72e-24	0	0.9516	128681	849833	1	NA	1.06 (1.05-1.07)	2.81816e-20	1.06 (1.05-1.07)	2.81691e-20	lead variant	NA	NA	NA	NA	NA	NA
45	IPMK	Tier1	10	58067983	58295786	NO	NA	chr10:58253643:C:T	rs2790214	58253643	YES	IPMK	in_gene	intron_variant	NA	T/C	0.2109	0.95 (0.94-0.97)	1.143e-09	0	0.7148	120922	515093	0.868478	NA	0.95 (0.94-0.97)	1.14391e-09	0.95 (0.94-0.97)	6.86612e-10	lead variant	NA	NA	NA	NA	NA	NA
46	ANK3	Tier1	10	59734279	60027829	YES	ANK3	chr10:59979383:A:G	rs10761425	59979383	YES	CCDC6	outside_gene	NA	NA	A/G	0.4123	0.95 (0.94-0.96)	2.835e-14	0	0.6408	128681	849833	1	NA	0.95 (0.94-0.96)	2.83949e-14	0.95 (0.94-0.96)	1.71167e-14	lead variant	NA	NA	NA	NA	NA	NA
47	TSPAN14	Tier1	10	80200789	80566561	YES	TSPAN14	chr10:80509705:T:C	rs7080009	80509705	YES	TSPAN14	in_gene	intron_variant	NA	T/C	0.1997	0.94 (0.93-0.96)	3.942e-14	17.2	0.1468	128681	849833	1	NA	0.94 (0.93-0.96)	3.94888e-14	0.94 (0.93-0.96)	3.9483e-14	lead variant	NA	NA	NA	NA	NA	NA
48	BLNK	Tier1	10	96244776	96675106	YES	BLNK	chr10:96255713:G:A	rs117791247	96255713	NO	BLNK	in_gene	intron_variant	NA	A/G	0.0237	0.9 (0.86-0.94)	2.049e-06	28	0.03817	121516	667284	0.880662	NA	0.9 (0.86-0.94)	8.37023e-07	0.9 (0.86-0.94)	8.36999e-07	NO	chr10:96672237:T:C	0.0962811	NA	NA	NA	NA
48	BLNK	Tier1	10	96244776	96675106	YES	BLNK	chr10:96281988:G:C	rs532674136	96281988	YES	BLNK	outside_gene	NA	NA	C/G	0.0383	0.9 (0.87-0.93)	1.591e-10	0	0.7636	128445	848868	0.996865	NA	0.9 (0.87-0.93)	6.60061e-11	0.9 (0.87-0.93)	6.60009e-11	lead variant	NA	NA	NA	NA	NA	NA
49	PLEKHA1	Tier1	10	122368474	122469687	YES	PLEKHA1	chr10:122435969:A:G	rs7072204	122435969	YES	ARMS2	outside_gene	NA	NA	G/A	0.4905	0.96 (0.95-0.98)	2.321e-09	0	0.7467	128681	849833	1	NA	0.96 (0.95-0.98)	2.32229e-09	0.96 (0.95-0.98)	2.32216e-09	lead variant	NA	NA	NA	NA	NA	NA
50	CELF1/SPI1	Tier1	11	46980357	48157334	YES	CELF1/SPI1	chr11:47358789:G:T	rs3740688	47358789	YES	SPI1	in_gene	intron_variant/missense_variant	0.076	G/T	0.4566	0.95 (0.94-0.96)	1.864e-15	9	0.2923	128681	849833	1	NA	0.95 (0.94-0.96)	1.86786e-15	0.95 (0.94-0.96)	1.86754e-15	lead variant	NA	NA	NA	NA	NA	NA
51	MS4A	Tier1	11	59724200	60337726	YES	MS4A	chr11:60173126:T:A	rs7232	60173126	YES	MS4A6A	in_gene	missense_variant	0.059/0.006	A/T	0.3632	0.91 (0.89-0.92)	1.033e-52	25.5	0.05179	128681	849833	1	NA	0.9 (0.89-0.91)	1.74583e-56	0.9 (0.89-0.91)	1.7416e-56	lead variant	NA	NA	NA	NA	NA	NA
51	MS4A	Tier1	11	59724200	60337726	YES	MS4A	chr11:60318240:G:A	rs7125753	60318240	NO	MS4A6E	outside_gene	NA	NA	A/G	0.0234	1.06 (1.01-1.1)	0.009325	0	0.6416	121384	667131	0.879435	NA	1.11 (1.07-1.16)	9.08312e-07	1.11 (1.07-1.16)	9.08311e-07	NO	chr11:60321970:T:TG	0.0454261	NA	NA	NA	NA
52	PICALM	Tier1	11	85270802	86197495	YES	PICALM	chr11:86139201:C:T	rs3844143	86139201	NO	EED	outside_gene	NA	NA	T/C	0.4883	1.1 (1.08-1.11)	6.93e-51	0	0.8967	128681	849833	1	YES	1.05 (1.03-1.07)	1.73451e-09	1.05 (1.03-1.07)	1.73397e-09	YES	NA	NA	NA	NA	NA	NA
52	PICALM	Tier1	11	85270802	86197495	YES	PICALM	chr11:86156833:A:G	rs10792832	86156833	YES	EED	outside_gene	NA	NA	A/G	0.3593	0.9 (0.89-0.91)	2.224e-61	9.4	0.2833	128681	849833	1	NA	0.93 (0.91-0.94)	4.12225e-20	0.93 (0.91-0.94)	4.11668e-20	lead variant	NA	NA	NA	NA	NA	NA
53	SORL1	Tier1	11	121470553	121620549	YES	SORL1	chr11:121525902:C:T	rs59569393	121525902	NO	SORL1	in_gene	intron_variant	NA	T/C	0.0479	1.09 (1.06-1.12)	9.314e-09	0	0.7097	128681	849833	1	YES	1.12 (1.09-1.16)	3.55001e-15	1.12 (1.09-1.16)	3.54933e-15	YES	NA	NA	NA	NA	NA	NA
53	SORL1	Tier1	11	121470553	121620549	YES	SORL1	chr11:121564878:T:C	rs11218343	121564878	YES	SORL1	in_gene	intron_variant	NA	C/T	0.0365	0.85 (0.82-0.88)	1.315e-22	0	0.603	128681	849833	1	NA	0.82 (0.8-0.85)	5.98282e-29	0.82 (0.8-0.85)	5.97944e-29	lead variant	NA	NA	NA	NA	NA	NA
54	TPCN1/RITA1/IQCD	Tier1	12	113125316	113314997	YES	TPCN1/RITA1	chr12:113205627:T:C	rs7312205	113205627	YES	IQCD	in_gene	intron_variant	NA	C/T	0.0917	1.08 (1.05-1.1)	2.244e-10	0	0.62	128681	849833	1	NA	1.08 (1.05-1.1)	2.24633e-10	1.08 (1.05-1.1)	2.24615e-10	lead variant	NA	NA	NA	NA	NA	NA
55	FERMT2	Tier1	14	52695331	53005311	YES	FERMT2	chr14:52924962:A:G	rs17125924	52924962	YES	FERMT2	in_gene	intron_variant	NA	G/A	0.093	1.09 (1.07-1.11)	8.614e-16	0	0.5457	128681	849833	1	NA	1.09 (1.07-1.11)	8.63202e-16	1.09 (1.07-1.11)	8.63046e-16	lead variant	NA	NA	NA	NA	NA	NA
56	SLC24A4/RIN3	Tier1	14	92374534	92676516	YES	SLC24A4/RIN3	chr14:92464917:G:A	rs7401792	92464917	NO	SLC24A4	in_gene	intron_variant	NA	G/A	0.3658	1.05 (1.03-1.06)	9.944e-12	9.6	0.2799	128681	849833	1	YES	1.04 (1.03-1.06)	1.24495e-10	1.04 (1.03-1.06)	1.24485e-10	YES	NA	NA	NA	NA	NA	NA
56	SLC24A4/RIN3	Tier1	14	92374534	92676516	YES	SLC24A4/RIN3	chr14:92472511:G:A	rs12590654	92472511	YES	SLC24A4	in_gene	intron_variant	NA	A/G	0.3243	0.93 (0.92-0.95)	5.863e-25	0	0.7728	128681	849833	1	NA	0.93 (0.92-0.95)	7.27105e-24	0.93 (0.92-0.95)	7.26751e-24	lead variant	NA	NA	NA	NA	NA	NA
56	SLC24A4/RIN3	Tier1	14	92374534	92676516	YES	SLC24A4/RIN3	chr14:92561276:G:A	rs10130454	92561276	NO	RIN3	in_gene	intron_variant	NA	G/A	0.1493	0.96 (0.94-0.97)	1.212e-06	0	0.8103	128681	849833	1	NA	0.96 (0.94-0.98)	9.63548e-06	0.96 (0.94-0.98)	9.63528e-06	YES	NA	NA	NA	NA	NA	NA
56	SLC24A4/RIN3	Tier1	14	92374534	92676516	YES	SLC24A4/RIN3	chr14:92645757:T:C	rs11160085	92645757	NO	RIN3	in_gene	intron_variant	NA	C/T	0.2967	1.04 (1.02-1.05)	8.334e-08	18.1	0.1336	128681	849833	1	NA	1.04 (1.02-1.05)	2.80289e-07	1.04 (1.02-1.05)	2.8028e-07	YES	NA	NA	NA	NA	NA	NA
56	SLC24A4/RIN3	Tier1	14	92374534	92676516	YES	SLC24A4/RIN3	chr14:92676516:T:C	rs147042536	92676516	NO	RIN3	in_gene	missense_variant	0.576	C/T	0.0071	1.25 (1.15-1.37)	5.905e-07	0	0.7487	114916	649023	0.82044	NA	1.25 (1.15-1.37)	5.36367e-07	1.25 (1.15-1.37)	5.36345e-07	NO	chr14:92676516:T:C	0.000321422	NA	NA	NA	NA
57	IGH gene cluster	Tier1	14	105483933	105807522	YES	IGH gene cluster	chr14:105733666:C:A	rs74093831	105733666	YES	TMEM121	outside_gene	NA	NA	A/C	0.274	1.06 (1.05-1.08)	6.641e-13	0	0.9243	121013	667548	0.877098	NA	1.06 (1.05-1.08)	6.65484e-13	1.07 (1.05-1.08)	2.63207e-13	lead variant	NA	NA	NA	NA	NA	NA
57	IGH gene cluster	Tier1	14	106594077	106819212	YES	IGH gene cluster	chr14:106656649:A:C	rs56965016	106656649	YES	TMEM121	outside_gene	NA	NA	C/A	0.1348	0.94 (0.92-0.96)	1.294e-11	0	0.9893	128681	849833	1	YES	0.94 (0.92-0.96)	1.29566e-11	0.94 (0.92-0.95)	5.11463e-12	lead variant	NA	NA	NA	NA	NA	NA
58	ATP8B4	Tier1	15	49821480	50056682	YES	ATP8B4	chr15:49903911:C:T	rs183428733	49903911	YES	ATP8B4	in_gene	intron_variant	NA	T/C	0.0115	1.26 (1.18-1.35)	5.215e-12	0	0.4955	122605	832964	0.946083	NA	1.26 (1.18-1.35)	5.22296e-12	1.26 (1.18-1.35)	5.64033e-12	lead variant	NA	NA	NA	NA	NA	NA
59	SPPL2A/USP8/USP50	Tier2	15	50421204	50944586	YES	SPPL2A	chr15:50503398:G:T	rs55928286	50503398	NO	USP8/USP50	in_gene	3_prime_UTR_variant/intron_variant	NA	T/G	0.1727	1.05 (1.03-1.07)	4.513e-09	0	0.8621	128681	849833	1	NA	1.04 (1.02-1.06)	1.44312e-06	1.05 (1.03-1.06)	1.93921e-07	YES	NA	NA	1.06 (1.03-1.09)	9.824e-06	1.05 (1.02-1.08)	0.0002544
59	SPPL2A/USP8/USP50	Tier2	15	50421204	50944586	YES	SPPL2A	chr15:50701476:TAAAA:T	rs35336805	50701476	YES	TRPM7	outside_gene	NA	NA	T/TAAAA	0.1967	0.95 (0.93-0.96)	3.443e-10	1.8	0.4383	113757	333115	0.749531	NA	0.95 (0.94-0.97)	1.0725e-07	0.96 (0.94-0.97)	3.96831e-07	lead variant	NA	NA	0.95 (0.93-0.97)	4.04e-05	0.97 (0.94-0.99)	0.004209
60	ADAM10	Tier1	15	58379360	59215754	YES	ADAM10	chr15:58388755:T:C	rs2043085	58388755	NO	LIPC	outside_gene	NA	NA	T/C	0.3907	0.96 (0.95-0.97)	3.724e-10	23.9	0.0652	128681	849833	1	YES	0.96 (0.95-0.97)	9.4989e-10	0.96 (0.95-0.97)	9.53765e-10	YES	NA	NA	NA	NA	NA	NA
60	ADAM10	Tier1	15	58379360	59215754	YES	ADAM10	chr15:58701202:G:C	rs2657125	58701202	NO	ADAM10	in_gene	intron_variant	NA	G/C	0.1349	1.07 (1.05-1.09)	6.695e-12	34.8	0.009544	121013	667548	0.877098	NA	1.05 (1.03-1.07)	1.48911e-06	1.05 (1.03-1.07)	1.5394e-06	NO	chr15:58730416:T:C	0.0612736	NA	NA	NA	NA
60	ADAM10	Tier1	15	58379360	59215754	YES	ADAM10	chr15:58730416:T:C	rs442495	58730416	YES	ADAM10	in_gene	intron_variant	NA	C/T	0.337	0.94 (0.93-0.95)	3.087e-21	0	0.6978	128681	849833	1	NA	0.95 (0.93-0.96)	1.05141e-15	0.95 (0.93-0.96)	1.34691e-15	lead variant	NA	NA	NA	NA	NA	NA
61	APH1B	Tier1	15	63043900	63472698	YES	APH1B	chr15:63277703:C:T	rs117618017	63277703	YES	APH1B	in_gene	missense_variant	0.049	T/C	0.1379	1.1 (1.08-1.12)	2.432e-25	0	0.5021	128681	849833	1	NA	1.1 (1.08-1.12)	2.44652e-25	1.1 (1.08-1.12)	1.28741e-23	lead variant	NA	NA	NA	NA	NA	NA
62	SNX1/CIAO2A	Tier1	15	64050715	64714152	YES	SNX1	chr15:64078384:C:T	rs367059	64078384	YES	CIAO2A	in_gene	intron_variant	NA	T/C	0.2045	1.07 (1.05-1.08)	2.179e-17	0	0.6439	128681	849833	1	NA	1.07 (1.05-1.08)	8.65822e-17	1.06 (1.05-1.08)	7.72411e-15	lead variant	NA	NA	NA	NA	NA	NA
62	SNX1/CIAO2A	Tier1	15	64050715	64714152	YES	SNX1	chr15:64419827:T:G	rs183163279	64419827	NO	TRIP4	in_gene	intron_variant	NA	G/T	0.0138	0.86 (0.81-0.91)	3.997e-07	2.4	0.4281	123753	840947	0.960331	NA	0.86 (0.81-0.92)	1.63847e-06	0.87 (0.82-0.92)	4.11551e-06	YES	NA	NA	NA	NA	NA	NA
63	CTSH	Tier1	15	78926846	78947377	YES	CTSH	chr15:78944951:C:T	rs2289702	78944951	YES	CTSH	in_gene	missense_variant/intron_variant/5_prime_UTR_variant	0.23	T/C	0.1043	0.94 (0.92-0.96)	4.003e-09	0	0.9811	128681	849833	1	NA	0.94 (0.92-0.96)	4.00532e-09	0.94 (0.92-0.96)	4.00511e-09	lead variant	NA	NA	NA	NA	NA	NA
64	AXIN1	Tier2	16	274052	731757	NO	NA	chr16:308322:G:C	rs8059634	308322	YES	AXIN1	in_gene	intron_variant	NA	C/G	0.4468	0.97 (0.95-0.98)	3.826e-08	0	0.997	128681	849833	1	NA	0.97 (0.96-0.98)	1.08172e-07	0.97 (0.96-0.98)	1.08168e-07	lead variant	NA	NA	0.97 (0.95-0.99)	0.0006942	0.98 (0.96-0.99)	0.008049
64	AXIN1	Tier2	16	274052	731757	NO	NA	chr16:731757:C:T	rs72773426	731757	NO	CIAO3	in_gene	intron_variant	NA	T/C	0.0476	1.09 (1.05-1.13)	2.105e-06	8.8	0.2987	121013	667548	0.877098	NA	1.08 (1.05-1.12)	6.01713e-06	1.08 (1.05-1.12)	6.01695e-06	NO, no secondary signal in the strict conditional analysis	NA	NA	1.11 (1.06-1.17)	6.741e-05	1.08 (1.02-1.13)	0.005876
65	IQCK	Tier1	16	19694877	19966411	YES	IQCK	chr16:19804089:G:A	rs9926151	19804089	YES	IQCK	in_gene	intron_variant	NA	A/G	0.1668	0.95 (0.94-0.97)	2.549e-09	5	0.3715	128681	849833	1	NA	0.95 (0.94-0.97)	2.55045e-09	0.95 (0.94-0.97)	2.32319e-09	lead variant	NA	NA	NA	NA	NA	NA
66	UBFD1	Tier1	16	23383078	23637032	NO	NA	chr16:23562384:CAG:C	rs35228710	23562384	YES	UBFD1	in_gene	intron_variant	NA	C/CAG	0.1548	0.95 (0.93-0.97)	7.072e-09	9.2	0.2896	128518	849428	0.997984	NA	0.95 (0.93-0.97)	7.07608e-09	0.95 (0.93-0.97)	9.70303e-09	lead variant	NA	NA	NA	NA	NA	NA
67	DOC2A	Tier1	16	29861040	30105932	YES	DOC2A	chr16:30010081:C:T	rs1140239	30010081	YES	DOC2A	in_gene	missense_variant	0.05	T/C	0.3837	0.96 (0.94-0.97)	3.579e-12	8.6	0.3002	128518	849428	0.997984	NA	0.96 (0.94-0.97)	3.58354e-12	0.96 (0.95-0.97)	1.37307e-09	lead variant	NA	NA	NA	NA	NA	NA
68	KAT8/BCKDK	Tier2	16	30612658	31161713	YES	KAT8/BCKDK	chr16:31111250:C:T	rs889555	31111250	YES	BCKDK	in_gene	intron_variant	NA	T/C	0.2856	0.96 (0.95-0.97)	5.429e-09	0	0.5165	121679	668260	0.883069	NA	0.96 (0.95-0.97)	5.43253e-09	0.97 (0.95-0.98)	2.16168e-06	lead variant	NA	NA	NA	NA	NA	NA
69	IL34/MTSS2	Tier1	16	69742808	71203684	YES	IL34	chr16:70662369:T:C	rs11538963	70662369	YES	MTSS2	in_gene	3_prime_UTR_variant	NA	C/T	0.094	1.08 (1.06-1.1)	1.568e-12	5.2	0.3683	128681	849833	1	NA	1.08 (1.06-1.1)	1.56996e-12	1.08 (1.06-1.1)	2.36429e-12	lead variant	NA	NA	NA	NA	NA	NA
70	MAF	Tier1	16	79532253	79595226	YES	MAF	chr16:79574511:T:C	rs450674	79574511	YES	MAF	outside_gene	NA	NA	C/T	0.3741	0.96 (0.95-0.97)	2.374e-11	0	0.527	128681	849833	1	NA	0.96 (0.95-0.97)	2.37667e-11	0.96 (0.95-0.97)	4.41673e-11	lead variant	NA	NA	NA	NA	NA	NA
71	PLCG2	Tier1	16	81655577	81962192	YES	PLCG2	chr16:81739604:A:G	rs12444183	81739604	NO	PLCG2	outside_gene	NA	NA	A/G	0.3747	0.95 (0.94-0.96)	9.357e-16	20.9	0.0968	128681	849833	1	YES	0.95 (0.94-0.96)	1.44219e-14	0.95 (0.94-0.96)	1.76179e-14	YES	NA	NA	0.94 (0.92-0.96)	1.451e-10	0.95 (0.93-0.97)	1.869e-08
71	PLCG2	Tier1	16	81655577	81962192	YES	PLCG2	chr16:81795038:C:A	rs74029214	81795038	NO	PLCG2	in_gene	intron_variant	NA	A/C	0.0141	1.17 (1.11-1.24)	1.081e-08	0	0.5377	124071	835813	0.962741	NA	1.16 (1.1-1.23)	8.24954e-08	1.16 (1.1-1.23)	8.37801e-08	YES	NA	NA	1.24 (1.13-1.36)	2.547e-06	1.21 (1.11-1.32)	3.504e-05
71	PLCG2	Tier1	16	81655577	81962192	YES	PLCG2	chr16:81873876:G:A	rs4888184	81873876	NO	PLCG2	in_gene	intron_variant	NA	G/A	0.1049	1.05 (1.03-1.07)	4.386e-07	0	0.7916	128681	849833	1	YES	1.06 (1.04-1.08)	7.83769e-09	1.06 (1.04-1.08)	8.03964e-09	YES	NA	NA	1.07 (1.03-1.1)	3.634e-05	1.07 (1.04-1.1)	2.164e-05
71	PLCG2	Tier1	16	81655577	81962192	YES	PLCG2	chr16:81883307:A:G	rs11548656	81883307	NO	PLCG2	in_gene	missense_variant/intron_variant	0.068	G/A	0.039	0.91 (0.88-0.94)	1.14e-08	0	0.9747	128681	849833	1	YES	0.91 (0.88-0.94)	4.50086e-09	0.91 (0.88-0.94)	3.2829e-09	YES	NA	NA	0.91 (0.86-0.95)	8.614e-05	0.89 (0.85-0.94)	1.086e-05
71	PLCG2	Tier1	16	81655577	81962192	YES	PLCG2	chr16:81908423:C:G	rs72824905	81908423	YES	PLCG2	in_gene	missense_variant	0.085	G/C	0.0096	0.73 (0.67-0.78)	6.669e-17	0	0.9952	122114	833147	0.944452	NA	0.71 (0.66-0.77)	2.67072e-18	0.72 (0.66-0.77)	4.4214e-18	lead variant	NA	NA	0.75 (0.67-0.84)	9.608e-07	0.75 (0.67-0.84)	5.357e-07
71	PLCG2	Tier1	16	81655577	81962192	YES	PLCG2	chr16:81942226:T:G	rs4485362	81942226	NO	PLCG2	in_gene	intron_variant	NA	G/T	0.465	0.95 (0.94-0.97)	2.739e-14	0	0.6166	128681	849833	1	YES	0.95 (0.94-0.96)	6.99275e-18	0.95 (0.94-0.96)	5.61575e-18	YES	NA	NA	0.94 (0.92-0.96)	3.462e-10	0.93 (0.92-0.95)	9.11e-13
72	PRDM7	Tier1	16	89575216	90103687	YES	PRDM7	chr16:89654302:T:A	rs258337	89654302	NO	CHMP1A	in_gene	intron_variant	NA	T/A	0.4383	0.97 (0.96-0.99)	2.891e-05	9.5	0.2812	128681	849833	1	NA	0.97 (0.96-0.98)	5.15397e-06	0.97 (0.96-0.98)	5.96871e-06	YES	NA	NA	NA	NA	NA	NA
72	PRDM7	Tier1	16	89575216	90103687	YES	PRDM7	chr16:90103687:G:A	rs56407236	90103687	YES	PRDM7	outside_gene	NA	NA	A/G	0.0676	1.11 (1.08-1.13)	1.938e-14	0	0.6683	120345	667183	0.873005	NA	1.11 (1.08-1.14)	3.64708e-15	1.11 (1.08-1.14)	3.26214e-15	lead variant	NA	NA	NA	NA	NA	NA
73	WDR81/SERPINF2	Tier1	17	1486735	1754605	YES	WDR81	chr17:1522063:T:C	rs4790160	1522063	NO	PITPNA	in_gene	intron_variant	NA	T/C	0.2529	0.96 (0.95-0.98)	6.694e-07	12.4	0.2291	128015	849121	0.994029	NA	0.96 (0.95-0.98)	6.135e-07	0.96 (0.95-0.98)	4.87e-07	YES	NA	NA	NA	NA	NA	NA
73	WDR81/SERPINF2	Tier1	17	1486735	1754605	YES	WDR81	chr17:1749797:G:A	rs3976	1749797	YES	SERPINF2	in_gene	intron_variant	NA	A/G	0.2255	1.05 (1.04-1.07)	6.328e-11	0	0.7503	128681	849833	1	NA	1.05 (1.04-1.07)	5.80983e-11	1.05 (1.04-1.07)	5.01605e-11	lead variant	NA	NA	NA	NA	NA	NA
74	SCIMP/RABEP1	Tier1	17	4802814	5371652	YES	SCIMP/RABEP1	chr17:5215128:C:T	rs79013928	5215128	NO	SCIMP	in_gene	intron_variant	NA	T/C	0.1296	1.03 (1.02-1.05)	0.0002434	17	0.1503	128681	849833	1	NA	1.04 (1.03-1.06)	3.33719e-06	1.04 (1.03-1.06)	3.55888e-06	YES	NA	NA	NA	NA	NA	NA
74	SCIMP/RABEP1	Tier1	17	4802814	5371652	YES	SCIMP/RABEP1	chr17:5236512:G:A	rs57402520	5236512	YES	SCIMP	outside_gene	NA	NA	A/G	0.1297	1.07 (1.05-1.09)	4.568e-13	0	0.5195	128518	849428	0.997984	NA	1.08 (1.06-1.1)	7.24773e-15	1.08 (1.06-1.1)	4.63351e-15	lead variant	NA	NA	NA	NA	NA	NA
75	MYO15A/TOM1L2	Tier1	17	17823334	18358422	YES	MYO15A	chr17:17967660:G:T	rs60073596	17967660	YES	TOM1L2	in_gene	intron_variant	NA	T/G	0.3367	0.96 (0.95-0.97)	1.692e-09	10.4	0.2637	128681	849833	1	NA	0.96 (0.95-0.97)	1.6936e-09	0.96 (0.95-0.97)	1.6935e-09	lead variant	NA	NA	NA	NA	NA	NA
76	GRN	Tier1	17	44349572	44547036	YES	GRN	chr17:44352876:C:T	rs5848	44352876	YES	GRN	in_gene	3_prime_UTR_variant	NA	T/C	0.294	1.06 (1.05-1.08)	6.696e-19	12.7	0.221	128681	849833	1	NA	1.06 (1.05-1.08)	6.71682e-19	1.06 (1.05-1.08)	4.44446e-18	lead variant	NA	NA	NA	NA	NA	NA
77	MAPT	Tier1	17	45382815	46788237	YES	MAPT	chr17:45958956:G:A	rs192325801	45958956	NO	MAPT	in_gene	intron_variant	NA	A/G	0.0103	0.79 (0.72-0.88)	9.767e-06	37.6	0.07606	105688	633399	0.738478	NA	0.79 (0.71-0.87)	4.28367e-06	0.79 (0.71-0.88)	6.96319e-06	NO, no secondary signal in the strict conditional analysis	NA	NA	NA	NA	NA	NA
77	MAPT	Tier1	17	45382815	46788237	YES	MAPT	chr17:46014622:T:C	rs62062271	46014622	YES	MAPT	in_gene	intron_variant	NA	C/T	0.2188	0.94 (0.93-0.96)	7.011e-15	16.7	0.1571	128518	849428	0.997984	NA	0.94 (0.93-0.96)	3.15108e-15	0.94 (0.93-0.96)	1.47374e-14	lead variant	NA	NA	NA	NA	NA	NA
78	ABI3	Tier1	17	49219935	49404152	YES	ABI3	chr17:49219935:T:C	rs616338	49219935	YES	ABI3	in_gene	missense_variant	0.024	T/C	0.0126	1.31 (1.23-1.39)	7.845e-18	0	0.5843	123458	834753	0.95612	NA	1.28 (1.21-1.37)	9.75612e-16	1.29 (1.21-1.37)	3.66142e-16	lead variant	NA	NA	NA	NA	NA	NA
78	ABI3	Tier1	17	49219935	49404152	YES	ABI3	chr17:49267168:T:C	rs11655466	49267168	NO	PHOSPHO1	outside_gene	NA	NA	T/C	0.4648	1.04 (1.03-1.06)	5.477e-10	14.5	0.1927	120922	515093	0.868478	NA	1.04 (1.02-1.05)	7.26893e-08	1.04 (1.02-1.05)	7.11857e-08	YES, tagged	chr17:49271690:A:G	0.974208	NA	NA	NA	NA
79	TSPOAP1	Tier1	17	58313062	58861925	YES	TSPOAP1	chr17:58326988:A:G	rs2526378	58326988	YES	TSPOAP1	in_gene	intron_variant	NA	G/A	0.4642	0.96 (0.94-0.97)	6.815e-13	16.5	0.1585	128681	849833	1	NA	0.96 (0.94-0.97)	6.82372e-13	0.96 (0.94-0.97)	4.49234e-13	lead variant	NA	NA	NA	NA	NA	NA
80	ACE	Tier1	17	63422371	63502251	YES	ACE	chr17:63470992:C:T	rs185105129	63470992	NO	ACE	outside_gene	NA	NA	T/C	0.0159	1.18 (1.13-1.24)	2.829e-11	15.6	0.1922	126714	843994	0.98273	YES	1.16 (1.1-1.22)	5.46585e-09	1.16 (1.1-1.22)	5.05343e-09	YES	NA	NA	NA	NA	NA	NA
80	ACE	Tier1	17	63422371	63502251	YES	ACE	chr17:63471557:C:T	rs4277405	63471557	YES	ACE	outside_gene	NA	NA	C/T	0.3854	0.94 (0.93-0.95)	1.672e-21	0	0.8856	128681	849833	1	NA	0.94 (0.93-0.96)	3.0296e-19	0.94 (0.93-0.96)	2.72185e-19	lead variant	NA	NA	NA	NA	NA	NA
81	ABCA7	Tier1	19	897770	1257137	YES	ABCA7	chr19:1043979:C:G	rs113767014	1043979	NO	ABCA7	in_gene	intron_variant	NA	G/C	0.0395	0.89 (0.86-0.92)	2.702e-12	4.3	0.387	127274	848196	0.988818	YES	0.83 (0.8-0.86)	1.64334e-26	0.83 (0.8-0.86)	1.46248e-26	YES	NA	NA	NA	NA	NA	NA
81	ABCA7	Tier1	19	897770	1257137	YES	ABCA7	chr19:1050875:A:G	rs12151021	1050875	YES	ABCA7	in_gene	intron_variant	NA	A/G	0.3288	1.09 (1.08-1.11)	8.192e-39	30.6	0.02319	127347	848756	0.989936	NA	1.12 (1.1-1.13)	1.10654e-55	1.12 (1.1-1.13)	1.9042e-55	lead variant	NA	NA	NA	NA	NA	NA
81	ABCA7	Tier1	19	897770	1257137	YES	ABCA7	chr19:1059057:G:A	rs114782266	1059057	NO	ABCA7	in_gene	missense_variant	0.364	A/G	0.0064	1.29 (1.19-1.41)	2.282e-09	11.4	0.3007	112915	645011	0.804189	YES	1.33 (1.22-1.45)	3.86719e-11	1.33 (1.22-1.45)	4.94745e-11	NO	chr19:1059057:G:A	0.00136184	NA	NA	NA	NA
81	ABCA7	Tier1	19	897770	1257137	YES	ABCA7	chr19:1061893:G:C	rs200538373	1061893	NO	ABCA7	in_gene	splice_donor_5th_base_variant&intron_variant	NA	C/G	0.0048	1.48 (1.32-1.66)	7.778e-12	0	0.4558	105240	627766	0.719951	YES	1.51 (1.35-1.69)	5.12881e-13	1.51 (1.35-1.69)	6.89161e-13	NO	chr19:897770:C:T	0.0878886	NA	NA	NA	NA
82	KLF16/REXO1	Tier1	19	1808601	1891993	YES	KLF16	chr19:1837961:G:A	rs35202074	1837961	YES	REXO1	in_gene	intron_variant	NA	A/G	0.4715	0.96 (0.95-0.98)	2.138e-08	0	0.6415	120345	667183	0.873005	NA	0.96 (0.95-0.98)	2.13926e-08	0.96 (0.95-0.98)	8.42845e-08	lead variant	NA	NA	NA	NA	NA	NA
83	VMAC	Tier1	19	5844526	5999673	NO	NA	chr19:5847989:T:C	rs2608894	5847989	NO	FUT3	in_gene	intron_variant	NA	T/C	0.2536	0.96 (0.95-0.98)	5.957e-07	0	0.8501	127347	848756	0.989936	NA	0.97 (0.95-0.98)	5.56463e-06	0.97 (0.95-0.98)	4.8969e-06	YES	NA	NA	NA	NA	NA	NA
83	VMAC	Tier1	19	5844526	5999673	NO	NA	chr19:5908152:T:C	rs146033453	5908152	YES	VMAC	in_gene	intron_variant	NA	C/T	0.1416	0.95 (0.93-0.96)	6.438e-10	0	0.8431	127347	848756	0.989936	NA	0.95 (0.93-0.97)	5.83362e-09	0.95 (0.93-0.96)	4.22336e-09	lead variant	NA	NA	NA	NA	NA	NA
84	VAV1	Tier1	19	6850756	6904655	NO	NA	chr19:6850756:C:T	rs36097961	6850756	YES	VAV1	in_gene	missense_variant&splice_region_variant	0.163	T/C	0.0881	1.07 (1.04-1.09)	4.508e-08	0	0.8545	127274	848196	0.988818	NA	1.07 (1.04-1.09)	4.51052e-08	1.07 (1.04-1.09)	6.33597e-08	lead variant	NA	NA	NA	NA	NA	NA
85	LRRC25	Tier1	19	18400115	18439624	NO	NA	chr19:18402007:TAGAAAAAAA:T	rs5827412	18402007	YES	LRRC25	outside_gene	NA	NA	T/TAGAAAAAAA	0.4096	1.04 (1.02-1.05)	1.705e-08	18.2	0.1369	127850	849063	0.993891	NA	1.04 (1.02-1.05)	1.70618e-08	1.04 (1.02-1.05)	1.7061e-08	lead variant	NA	NA	NA	NA	NA	NA
86	CEP89	Tier1	19	32819541	33030244	NO	NA	chr19:32893847:C:A	rs78622628	32893847	YES	CEP89	in_gene	intron_variant	NA	A/C	0.3521	0.96 (0.95-0.97)	4.637e-09	0	0.8769	128681	849833	1	NA	0.96 (0.95-0.97)	4.63939e-09	0.96 (0.95-0.97)	4.63915e-09	lead variant	NA	NA	NA	NA	NA	NA
87	APOE	Tier1	19	43340025	47281866	YES	APOE	chr19:44908684:T:C	rs429358	44908684	YES	APOE	in_gene	missense_variant	0.229	C/T	0.1934	3 (2.95-3.05)	< 1E-300	88.9	5.361e-67	128681	849833	1	NA	NA	NA	NA	NA	lead variant	NA	NA	NA	NA	NA	NA	Best APOE variant
88	SIGLEC11	Tier1	19	49901682	49980898	YES	SIGLEC11	chr19:49948251:A:C	rs875121	49948251	YES	SIGLEC11	outside_gene	NA	NA	C/A	0.2403	1.05 (1.04-1.07)	4.373e-12	0	0.8755	128681	849833	1	NA	1.05 (1.04-1.07)	4.3784e-12	1.05 (1.04-1.07)	2.10614e-11	lead variant	NA	NA	NA	NA	NA	NA
89	CD33	Tier1	19	51122452	51235662	YES	CD33	chr19:51122452:A:G	rs1827321	51122452	NO	SIGLEC9	outside_gene	NA	NA	A/G	0.4273	1.04 (1.02-1.05)	8.055e-08	27.3	0.03857	128681	849833	1	YES	1.04 (1.02-1.05)	1.09128e-08	1.04 (1.02-1.05)	1.18989e-08	YES	NA	NA	NA	NA	NA	NA
89	CD33	Tier1	19	51122452	51235662	YES	CD33	chr19:51224706:C:A	rs3865444	51224706	YES	CD33	outside_gene	NA	NA	A/C	0.3231	0.95 (0.94-0.97)	4.585e-13	0	0.8743	128681	849833	1	NA	0.95 (0.94-0.96)	6.37599e-14	0.95 (0.94-0.96)	1.45724e-13	lead variant	NA	NA	NA	NA	NA	NA
90	LILRB2	Tier1	19	54251411	54326363	YES	LILRB2	chr19:54262207:T:C	rs34450379	54262207	NO	LILRB5	outside_gene	NA	NA	C/T	0.2287	1.05 (1.04-1.07)	1.724e-11	21.6	0.09116	128015	849121	0.994029	NA	1.04 (1.03-1.06)	9.96611e-08	1.04 (1.03-1.06)	1.15156e-07	YES	NA	NA	NA	NA	NA	NA
90	LILRB2	Tier1	19	54251411	54326363	YES	LILRB2	chr19:54305226:T:C	rs1761451	54305226	YES	LILRA5	outside_gene	NA	NA	C/T	0.4772	0.96 (0.94-0.97)	7.235e-12	28.4	0.03351	128015	849121	0.994029	NA	0.96 (0.95-0.98)	4.14284e-08	0.96 (0.95-0.98)	4.90436e-08	lead variant	NA	NA	NA	NA	NA	NA
91	LILRB1/LILRB4	Tier1	19	54580112	54664811	NO	NA	chr19:54613004:C:G	rs13346658	54613004	YES	LILRB1	outside_gene	NA	NA	C/G	0.3501	0.96 (0.94-0.97)	1.164e-10	0	0.5487	121679	668260	0.883069	NA	0.96 (0.95-0.97)	5.27767e-10	0.96 (0.95-0.97)	4.96391e-10	lead variant	NA	NA	NA	NA	NA	NA
91	LILRB1/LILRB4	Tier1	19	54580112	54664811	NO	NA	chr19:54664811:G:A	rs731170	54664811	NO	LILRB4	in_gene	missense_variant	NA	A/G	0.3061	1.04 (1.03-1.05)	3.635e-08	13.1	0.2164	128015	849121	0.994029	NA	1.04 (1.02-1.05)	1.66877e-07	1.04 (1.02-1.05)	5.18886e-08	NO, no secondary signal in the strict conditional analysis	NA	NA	NA	NA	NA	NA
92	RBCK1	Tier1	20	402602	418432	YES	RBCK1	chr20:408274:G:C	rs144693124	408274	NO	RBCK1	in_gene	5_prime_UTR_variant	NA	C/G	0.0624	1.08 (1.05-1.11)	3.614e-09	0	0.9057	128681	849833	1	NA	1.07 (1.04-1.1)	2.76143e-07	1.07 (1.04-1.1)	2.76132e-07	YES	NA	NA	NA	NA	NA	NA
92	RBCK1	Tier1	20	402602	418432	YES	RBCK1	chr20:413334:A:G	rs1358782	413334	YES	RBCK1	in_gene	intron_variant	NA	A/G	0.2378	0.95 (0.94-0.97)	1.174e-10	12.1	0.2347	128015	849121	0.994029	NA	0.96 (0.94-0.97)	8.77582e-09	0.96 (0.94-0.97)	8.77523e-09	lead variant	NA	NA	NA	NA	NA	NA
93	SRC	Tier1	20	37291832	37358301	NO	NA	chr20:37343531:G:A	rs6017919	37343531	YES	SRC	outside_gene	NA	NA	A/G	0.0272	0.9 (0.86-0.93)	4.188e-08	0	0.842	128518	848857	0.997594	NA	0.9 (0.86-0.93)	4.19017e-08	0.9 (0.86-0.93)	4.19e-08	lead variant	NA	NA	NA	NA	NA	NA
94	CASS4	Tier1	20	56404115	56538743	YES	CASS4	chr20:56412160:G:C	rs17462136	56412160	YES	CASS4	in_gene	5_prime_UTR_variant	NA	C/G	0.0828	0.88 (0.86-0.9)	7.554e-27	0	0.6971	128681	849833	1	NA	0.88 (0.86-0.9)	7.60833e-27	0.88 (0.86-0.9)	7.60351e-27	lead variant	NA	NA	NA	NA	NA	NA
95	APP	Tier1	21	25859887	26278935	YES	APP	chr21:25875419:C:G	rs11701766	25875419	NO	ATP5PF	outside_gene	NA	NA	C/G	0.4719	1.03 (1.02-1.04)	8.938e-06	0	0.6597	120759	514688	0.866462	NA	1.03 (1.02-1.04)	4.19852e-06	1.03 (1.02-1.04)	4.77755e-06	YES, tagged	chr21:25873388:A:G	0.997183	NA	NA	NA	NA
95	APP	Tier1	21	25859887	26278935	YES	APP	chr21:26101558:C:T	rs2154481	26101558	YES	APP	in_gene	intron_variant	NA	C/T	0.4749	0.95 (0.94-0.97)	1.961e-14	18.4	0.13	128681	849833	1	NA	0.95 (0.94-0.96)	9.41818e-15	0.95 (0.94-0.96)	1.23368e-14	lead variant	NA	NA	NA	NA	NA	NA
96	ADAMTS1	Tier1	21	26647335	26812933	YES	ADAMTS1	chr21:26775872:C:T	rs2830489	26775872	YES	ADAMTS1	outside_gene	NA	NA	T/C	0.282	0.95 (0.94-0.97)	4.276e-12	2.2	0.4292	128681	849833	1	NA	0.95 (0.94-0.97)	4.28138e-12	0.95 (0.94-0.97)	6.32611e-12	lead variant	NA	NA	NA	NA	NA	NA

## Sheet: Table S4
Supplementary Table 4: Results at the APH1B and SNX1/CIAO2A loci, and the DOC2A and KAT8/BCKDK loci for the a) single variant main meta-analysis; b) the GCTA joint analysis of all the loci; c) the GCTA conditional analysis within each pair of loci; d) the exact conditional analysis performed in a subset of the studies. The conditional analyses were conditioned on the variants listed in the column…
index variant	Locus number	Locus name	rsID	position	Single variant analysis				GCTA joint analysis		GCTA conditional analysis		Exact conditional analysis				conditional variants
					EA/OA	EAF	OR	P	OR	P	OR	P	OR uncond	P uncond	OR cond	P cond
chr15:63277703:C:T	61	APH1B	rs117618017	63277703	T/C	0.1379	1.1 (1.08-1.12)	2.432e-25	1.1 (1.08-1.12)	1.28741e-23	1.1 (1.08-1.12)	2.06736e-23	1.13 (1.1-1.16)	4.409e-18	1.12 (1.09-1.15)	8.024e-16	chr15:64078384:C:T,chr15:64419827:T:G
chr15:64078384:C:T	62	SNX1/CIAO2A	rs367059	64078384	T/C	0.2045	1.07 (1.05-1.08)	2.179e-17	1.06 (1.05-1.08)	7.72411e-15	1.06 (1.05-1.08)	2.54514e-15	1.07 (1.04-1.09)	2.668e-08	1.06 (1.04-1.08)	5.464e-07	chr15:63277703:C:T,chr15:64419827:T:G
chr15:64419827:T:G	62	SNX1/CIAO2A	rs183163279	64419827	G/T	0.0138	0.86 (0.81-0.91)	3.997e-07	0.87 (0.82-0.92)	4.11551e-06	0.87 (0.82-0.92)	4.25223e-06	0.78 (0.71-0.86)	9.58e-07	0.8 (0.73-0.88)	6.261e-06	chr15:63277703:C:T,chr15:64078384:C:T
chr16:30010081:C:T	67	DOC2A	rs1140239	30010081	T/C	0.3837	0.96 (0.94-0.97)	3.579e-12	0.96 (0.95-0.97)	1.37307e-09	0.96 (0.95-0.97)	1.88206e-09	0.94 (0.93-0.96)	3.852e-09	0.95 (0.93-0.97)	6.872e-07	chr16:31111250:C:T
chr16:31111250:C:T	68	KAT8/BCKDK	rs889555	31111250	T/C	0.2856	0.96 (0.95-0.97)	5.429e-09	0.97 (0.95-0.98)	2.16168e-06	0.97 (0.95-0.98)	2.51424e-06	0.96 (0.94-0.98)	4.234e-05	0.97 (0.95-0.99)	0.003466	chr16:30010081:C:T

## Sheet: Table S5
Supplementary Table 5: Loci from the EADB and PGC2 studies that are not genome-wide significant in the EADB-IGAP-PGC meta-analysis. P: p-value of the literature index variant (« Index variant »), and of the best hit at +/- 250kb of the literature index variant (« Locus top variant »), in the EADB-IGAP-PGC meta-analysis. Positions and alleles are provided according to the GRCh38 assembly, and inde…
Known locus					Locus top variant
Locus	PubMed ID	Consortium study	Index variant	P	Variant	P
HAVCR2	34493870	PGC2	chr5:157099320:A:G	4.57e-07	chr5:157092674:A:G	5.774e-08
SLC2A4RG/LIME1	35379992	EADB	chr20:63743088:T:C	1.365e-05	chr20:63743088:T:C	1.365e-05
FOXF1	35379992	EADB	chr16:86420604:T:A	4.857e-05	chr16:86594755:A:G	8.284e-06
NTN5	34493870	PGC2	chr19:48710247:G:A	0.04685	chr19:48870852:G:A	6.447e-05

## Sheet: Table S6
Supplementary Table 6: Genetic correlation across the three ADRD phenotypes, and between ADRD and other neurodegenerative diseases, stroke, neuropathology endophenotypes and educational attainment. Heritability values are provided on the observed scale rather than on the liability scale. r: genetic correlation; se: standard error; 95% CI: 95% confidence interval ; P: two-sided, raw, p-value; ADRD…
Phenotype	Genetic correlation													Heritability on the observed scale			GWAS sample size
	ADRD (no-proxy)				ADRD (no-biobank)				ADRD (main)				Comment	h2	se	95 % CI	N cases	N controls	N total
	r	se	95% CI	P	r	se	95% CI	P	r	se	95% CI	P
ADRD (main)	0.9982	0.005	[0.9884,1.008]	<1e-324	0.9741	0.0099	[0.9547,0.9935]	<1e-324	-	-	-	-	.	0.0654	0.0059	[0.054,0.077]	128681	849833	978514
ADRD (no-proxy)	-	-	-	-	0.9833	0.0076	[0.9684,0.9982]	<1e-324	0.9982	0.005	[0.9884,1.008]	<1e-324	.	0.0694	0.0062	[0.057,0.082]	75638	1043805	1119443
ADRD (no-biobank)	0.9833	0.0076	[0.9684,0.9982]	<1e-324	-	-	-	-	0.9741	0.0099	[0.9547,0.9935]	<1e-324	.	0.0875	0.0086	[0.071,0.104]	56184	90919	147103
ALS	0.292	0.0565	[0.181,0.403]	2.3664e-07	0.2729	0.0601	[0.155,0.391]	5.6146e-06	0.2561	0.055	[0.149,0.363]	3.2202e-06	.	0.0659	0.0073	[0.052,0.080]	27205	110881	138086
FTD	0.4278	0.1637	[0.107,0.749]	0.009	0.3579	0.1493	[0.065,0.651]	0.0165	0.4214	0.1546	[0.118,0.724]	0.0064	.	0.1612	0.0786	[0.007,0.315]	4685	15308	19993
FTLD	0.3915	0.1966	[0.006,0.777]	0.0464	0.2843	0.1868	[-0.082,0.650]	0.1281	0.2387	0.1647	[-0.084,0.561]	0.1474	.	0.15	0.1093	[-0.064,0.364]	985	3153	4138
LBD	0.6415	0.1409	[0.365,0.918]	5.3237e-06	0.6754	0.1501	[0.381,0.970]	6.8107e-06	0.5917	0.1308	[0.335,0.848]	6.024e-06	.	0.2109	0.0859	[0.043,0.379]	2591	4027	6618
Parkinson	0.1616	0.0529	[0.058,0.265]	0.0023	0.1586	0.0579	[0.045,0.272]	0.0062	0.1869	0.0503	[0.088,0.285]	0.0002	.	0.2179	0.0201	[0.179,0.257]	15056	12637	27693
Stroke	-0.0387	0.0459	[-0.129,0.051]	0.399	-0.0954	0.0473	[-0.188,-0.003]	0.0439	-0.0697	0.0457	[-0.159,0.020]	0.1275	.	0.0039	0.0003	[0.003,0.004]	73652	1234808	1308460
Cardioembolic stroke	-0.089	0.0646	[-0.216,0.038]	0.1681	-0.1528	0.0678	[-0.286,-0.020]	0.0242	-0.0998	0.0636	[-0.224,0.025]	0.1167	.	0.0031	0.0005	[0.002,0.004]	10804	1234808	1245612
Large artery stroke	0.1489	0.1075	[-0.062,0.360]	0.1661	0.1389	0.1173	[-0.091,0.369]	0.2364	0.1149	0.1065	[-0.094,0.324]	0.2805	.	0.0011	0.0004	[0.000,0.002]	6399	1234808	1241207
Small vessel stroke	-0.0077	0.0969	[-0.198,0.182]	0.9369	-0.0759	0.1001	[-0.272,0.120]	0.4485	-0.0309	0.0978	[-0.222,0.161]	0.7518	.	0.0014	0.0004	[0.001,0.002]	6811	1234808	1241619
Arteriolosclerosis	-0.2666	0.2061	[-0.671,0.137]	0.1958	-0.2529	0.2072	[-0.659,0.153]	0.2223	-0.3071	0.2115	[-0.722,0.107]	0.1465	.	0.0757	0.0656	[-0.053,0.204]	-	-	6668
Atherosclerosis	-0.2322	0.1659	[-0.557,0.093]	0.1617	-0.1605	0.1624	[-0.479,0.158]	0.323	-0.2	0.1508	[-0.495,0.096]	0.1848	.	0.0756	0.0543	[-0.031,0.182]	-	-	7340
Braak NFT stage	-	-	-	-	-	-	-	-	-	-	-	-	h2_too_low	0.0158	0.0482	[-0.079,0.110]	-	-	7776
Cerebral amyloid angiopathy	0.4117	0.2403	[-0.059,0.883]	0.0867	0.5109	0.2788	[-0.036,1.057]	0.0668	0.4219	0.2458	[-0.060,0.904]	0.0861	.	0.0631	0.0575	[-0.050,0.176]	-	-	7381
CERAD	0.7434	0.4295	[-0.098,1.585]	0.0835	0.8635	0.5032	[-0.123,1.850]	0.0861	0.7677	0.4308	[-0.077,1.612]	0.0747	.	0.052	0.0525	[-0.051,0.155]	-	-	7786
Amyloid-beta plaques	-	-	-	-	-	-	-	-	-	-	-	-	h2 negative	-	-	-	-	-	6393
Gross infarcts	-	-	-	-	-	-	-	-	-	-	-	-	ldsc_error	0.0048	0.0574	[-0.108,0.117]	1766	5632	7398
Hippocampal sclerosis	-	-	-	-	-	-	-	-	-	-	-	-	h2 negative	-	-	-	751	6413	7164
LATE-NC	-	-	-	-	-	-	-	-	-	-	-	-	h2 negative	-	-	-	-	-	3112
Lewy body	-0.0267	0.3545	[-0.722,0.668]	0.94	0.1741	0.4069	[-0.623,0.972]	0.6688	-0.0279	0.352	[-0.717,0.661]	0.9369	.	0.0194	0.0562	[-0.091,0.130]	-	-	7218
Microinfarcts	-0.1937	0.2404	[-0.665,0.277]	0.4204	-0.0789	0.2271	[-0.524,0.366]	0.7284	-0.1725	0.2224	[-0.608,0.263]	0.4381	.	0.0435	0.0584	[-0.071,0.158]	1839	5641	7480
Education	-0.1222	0.0247	[-0.171,-0.074]	7.8233e-07	-0.145	0.026	[-0.196,-0.094]	2.3774e-08	-0.0214	0.023	[-0.066,0.024]	0.352	.	0.1276	0.0032	[0.121,0.134]	NA	NA	3037499

## Sheet: Table S7
Supplementary Table 7: Genome-wide significant index variants in the main, no-proxy and no-biobank meta-analyses. A variant is considered to be genome-wide significant in a meta-analysis if it is a lead variant or if its P-value in the joint analysis across loci (P joint) is below the GWS threshold (see Online Methods). The results of each index variant are provided for each meta-analysis (main, …
Locus name	Index variant	Meta-analysis identifying the index variant			tag variant	signal summary	Index variant/locus characteristics										Main meta-analysis															No-proxy meta-analysis										No-biobank meta-analysis
		main	no-proxy	no-biobank			Tier	known locus	rsID	chr	position	Gene	Gene position	variant category	REVEL score	EA/OA	lead variant	GWS secondary signal	start locus	end locus	EAF	OR	P	I2	Het P	OR joint	P joint	in joint main/no-proxy	P joint main/no-proxy	in joint main/no-biobank	P joint main/no-biobank	lead variant	start locus	end locus	EAF	OR	P	I2	Het P	OR joint	P joint	lead variant	start locus	end locus	EAF	OR	P	I2	Het P
AGRN	chr1:1080437:G:A	YES	NA	NA	NA	main (chr1:1080437:G:A)	Tier1	YES	rs12746483	1	1080437	RNF223	outside_gene	NA	NA	G/A	YES	NA	981169	1096804	0.2875	0.96 (0.95-0.97)	1.371e-08	0	0.5849	0.96 (0.95-0.97)	1.37211e-08	NA	NA	NA	NA	NA	NA	NA	0.2879	0.96 (0.95-0.98)	7.085e-07	0	0.557	NA	NA	NA	NA	NA	0.2959	0.96 (0.94-0.98)	5.656e-05	0	0.6481
EIF4G3	chr1:21023511:C:T	YES	NA	NA	NA	main (chr1:21023511:C:T)	Tier1	NO	rs12048591	1	21023511	EIF4G3	in_gene	intron_variant	NA	T/C	YES	NA	20724465	21363259	0.4338	1.04 (1.02-1.05)	1.193e-08	12.5	0.2283	1.04 (1.02-1.05)	2.881e-08	NA	NA	NA	NA	NA	NA	NA	0.4317	1.04 (1.03-1.05)	5.822e-08	12.4	0.2309	NA	NA	NA	NA	NA	0.4303	1.04 (1.02-1.06)	1.063e-06	7	0.337
SORT1	chr1:109345810:T:C	YES	NA	NA	NA	main (chr1:109345810:T:C)	Tier1	YES	rs141749679	1	109345810	SORT1	in_gene	missense_variant	0.157	C/T	YES	NA	109345810	109373714	0.0073	1.29 (1.18-1.41)	6.299e-08	0	0.5214	1.29 (1.18-1.41)	6.30278e-08	NA	NA	NA	NA	NA	NA	NA	0.0078	1.3 (1.18-1.43)	1.574e-07	0	0.536	NA	NA	NA	NA	NA	0.0042	1.42 (1.2-1.67)	3.328e-05	0	0.5379
ADAMTS4	chr1:161189357:C:T	YES	YES	NA	NA	main + no-proxy (chr1:161189357:C:T, chr1:161189357:C:T)	Tier1	YES	rs4233366	1	161189357	ADAMTS4	in_gene	3_prime_UTR_variant	NA	T/C	YES	NA	161090600	161219923	0.2605	0.96 (0.94-0.97)	2.105e-10	13.8	0.2043	0.96 (0.94-0.97)	2.10611e-10	NO	NA	NA	NA	YES	161189357	161219923	0.2591	0.96 (0.94-0.97)	5.077e-09	14.4	0.1934	0.96 (0.94-0.97)	5.0798e-09	NA	NA	NA	0.2565	0.95 (0.93-0.97)	1.917e-07	10.5	0.2706
PTPRC	chr1:198710886:G:A	YES	YES	NA	NA	main + no-proxy (chr1:198710886:G:A, chr1:198710886:G:A)	Tier1	NO	rs12733073	1	198710886	PTPRC	in_gene	intron_variant	NA	A/G	YES	NA	198620050	198957624	0.0111	1.25 (1.17-1.34)	2.935e-11	0	0.9049	1.25 (1.17-1.34)	3.49301e-11	NO	NA	NA	NA	YES	198710886	198957624	0.0114	1.29 (1.2-1.38)	1.603e-11	0	0.9471	1.28 (1.19-1.38)	1.88935e-11	NA	NA	NA	0.0121	1.26 (1.16-1.38)	1.999e-07	0	0.9386
CR1	chr1:207577223:T:C	YES	YES	YES	NA	main + no-proxy + no-biobank (chr1:207577223:T:C, chr1:207577223:T:C, chr1:207577223:T:C)	Tier1	YES	rs679515	1	207577223	CR1	in_gene	intron_variant	NA	T/C	YES	NA	207129203	207985442	0.1913	1.13 (1.12-1.15)	6.569e-56	0	0.5248	1.13 (1.12-1.15)	8.00544e-56	NO	NA	NO	NA	YES	206637932	207985442	0.1938	1.14 (1.12-1.16)	3.589e-50	0	0.5608	1.14 (1.12-1.16)	4.30277e-50	YES	207129203	207736226	0.1973	1.15 (1.12-1.17)	2.466e-38	0	0.5124
ADAM17	chr2:9558882:A:G	YES	NA	NA	NA	main (chr2:9558882:A:G)	Tier1	YES	rs72777026	2	9558882	ADAM17	outside_gene	NA	NA	G/A	YES	NA	9517818	9567818	0.1371	1.05 (1.04-1.07)	1.539e-08	8.6	0.2998	1.05 (1.04-1.07)	1.54011e-08	NA	NA	NA	NA	NA	NA	NA	0.1356	1.05 (1.03-1.07)	5.36e-06	5.7	0.3572	NA	NA	NA	NA	NA	0.1413	1.05 (1.02-1.07)	0.0002637	1.6	0.4423
PRKD3	chr2:37263224:T:G	YES	NA	NA	NA	main + no-proxy (chr2:37263224:T:G, chr2:37296768:C:T)	Tier1	YES	rs17020386	2	37263224	PRKD3	in_gene	intron_variant	NA	G/T	YES	NA	37196980	37369235	0.1444	1.05 (1.04-1.07)	1.862e-09	0	0.716	1.05 (1.04-1.07)	1.86283e-09	NO	NA	NA	NA	NA	37196980	37368461	0.1455	1.05 (1.03-1.07)	3.654e-08	0	0.6659	NA	NA	NA	NA	NA	0.1478	1.06 (1.04-1.08)	6.115e-07	0	0.6378
PRKD3	chr2:37296768:C:T	NA	YES	NA	chr2:37263224:T:G	main + no-proxy (chr2:37263224:T:G, chr2:37296768:C:T)	Tier1	YES	rs4670192	2	37296768	PRKD3	in_gene	intron_variant	NA	T/C	NA	NA	37196980	37369235	0.1244	1.06 (1.04-1.08)	3.603e-09	1.4	0.4455	NA	NA	NO	NA	NA	NA	YES	37196980	37368461	0.124	1.06 (1.04-1.08)	2.425e-08	1.8	0.4369	1.06 (1.04-1.08)	2.4265e-08	NA	NA	NA	0.1312	1.07 (1.04-1.09)	1.525e-07	3.1	0.4112
NCK2	chr2:105732208:T:C	YES	YES	YES	NA	main + no-proxy + no-biobank (chr2:105749599:T:C, chr2:105749599:T:C, chr2:105749599:T:C) / main + no-proxy + no-biobank (chr2:105732208:T:C, chr2:105732208:T:C, chr2:105732208:T:C) / main (chr2:105797314:A:G)	Tier1	YES	rs112538822	2	105732208	NCK2	outside_gene	NA	NA	C/T	NA	YES	105506320	105924097	0.0299	1.13 (1.09-1.18)	7.778e-12	0	0.8382	1.14 (1.1-1.18)	1.6317e-12	YES	2.70757e-11	YES	2.70757e-11	YES	105511950	105882132	0.0298	1.15 (1.1-1.19)	8.165e-12	0	0.8798	1.16 (1.12-1.21)	6.38161e-14	NA	105732208	106053119	0.0308	1.14 (1.09-1.2)	2.109e-08	0	0.8577
NCK2	chr2:105749599:T:C	YES	YES	YES	NA	main + no-proxy + no-biobank (chr2:105749599:T:C, chr2:105749599:T:C, chr2:105749599:T:C) / main + no-proxy + no-biobank (chr2:105732208:T:C, chr2:105732208:T:C, chr2:105732208:T:C) / main (chr2:105797314:A:G)	Tier1	YES	rs143080277	2	105749599	NCK2	in_gene	intron_variant	NA	C/T	YES	NA	105506320	105924097	0.0054	1.49 (1.35-1.64)	2.639e-15	0	0.6656	1.5 (1.36-1.65)	6.9295e-16	YES	4.74575e-15	YES	4.74575e-15	NA	105511950	105882132	0.0056	1.42 (1.27-1.58)	4.554e-10	0	0.7961	1.44 (1.29-1.6)	7.48442e-11	YES	105732208	106053119	0.0059	1.44 (1.28-1.61)	1.028e-09	0	0.7013
NCK2	chr2:105797314:A:G	YES	NA	NA	NA	main + no-proxy + no-biobank (chr2:105749599:T:C, chr2:105749599:T:C, chr2:105749599:T:C) / main + no-proxy + no-biobank (chr2:105732208:T:C, chr2:105732208:T:C, chr2:105732208:T:C) / main (chr2:105797314:A:G)	Tier1	YES	rs73946302	2	105797314	NCK2	in_gene	intron_variant	NA	G/A	NA	YES	105506320	105924097	0.0311	0.88 (0.85-0.92)	1.115e-10	0	0.8396	0.9 (0.87-0.93)	3.66524e-08	YES	6.78449e-10	YES	6.78449e-10	NA	105511950	105882132	0.0322	0.91 (0.87-0.94)	1.806e-06	0	0.8615	NA	NA	NA	105732208	106053119	0.0229	0.89 (0.84-0.94)	3.216e-05	0	0.854
BIN1	chr2:127105648:C:T	YES	YES	NA	NA	main + no-proxy + no-biobank (chr2:127135234:C:T, chr2:127135234:C:T, chr2:127135234:C:T) / main + no-proxy (chr2:127105648:C:T, chr2:127105648:C:T) / main + no-proxy (chr2:127139435:T:C, chr2:127139435:T:C) / no-biobank (chr2:127164144:C:T)	Tier1	YES	rs7584040	2	127105648	BIN1	in_gene	intron_variant	NA	T/C	NA	YES	126863158	127169416	0.2187	1.05 (1.03-1.06)	3.948e-10	15.4	0.1755	1.05 (1.03-1.06)	4.29688e-10	YES	2.7511e-10	YES	1.45245e-09	NA	126863158	127169416	0.2161	1.05 (1.03-1.07)	2.017e-09	14.7	0.1869	1.05 (1.03-1.07)	2.10555e-09	NA	126749432	127169416	0.2231	1.05 (1.03-1.07)	2.679e-07	15.2	0.1865
BIN1	chr2:127135234:C:T	YES	YES	YES	NA	main + no-proxy + no-biobank (chr2:127135234:C:T, chr2:127135234:C:T, chr2:127135234:C:T) / main + no-proxy (chr2:127105648:C:T, chr2:127105648:C:T) / main + no-proxy (chr2:127139435:T:C, chr2:127139435:T:C) / no-biobank (chr2:127164144:C:T)	Tier1	YES	rs6733839	2	127135234	BIN1	outside_gene	NA	NA	T/C	YES	NA	126863158	127169416	0.3891	1.17 (1.16-1.19)	1.8e-139	25	0.05608	1.18 (1.17-1.2)	1.27123e-145	YES	5.29762e-145	YES	2.08271e-146	YES	126863158	127169416	0.3885	1.18 (1.16-1.2)	3.35e-124	24	0.06473	1.19 (1.17-1.2)	4.41342e-130	YES	126749432	127169416	0.3925	1.2 (1.18-1.22)	4.95e-99	4.7	0.3798
BIN1	chr2:127139435:T:C	YES	YES	NA	NA	main + no-proxy + no-biobank (chr2:127135234:C:T, chr2:127135234:C:T, chr2:127135234:C:T) / main + no-proxy (chr2:127105648:C:T, chr2:127105648:C:T) / main + no-proxy (chr2:127139435:T:C, chr2:127139435:T:C) / no-biobank (chr2:127164144:C:T)	Tier1	YES	rs6759460	2	127139435	BIN1	outside_gene	NA	NA	C/T	NA	YES	126863158	127169416	0.2463	1.02 (1.01-1.03)	0.007281	0	0.8104	1.04 (1.03-1.06)	1.11733e-08	YES	3.22235e-09	YES	2.20594e-06	NA	126863158	127169416	0.2482	1.02 (1.01-1.04)	0.004805	0	0.8282	1.05 (1.03-1.06)	1.37142e-08	NA	126749432	127169416	0.2546	1.03 (1.01-1.05)	0.002551	0	0.8136
BIN1	chr2:127164144:C:T	NA	NA	YES	NA	main + no-proxy + no-biobank (chr2:127135234:C:T, chr2:127135234:C:T, chr2:127135234:C:T) / main + no-proxy (chr2:127105648:C:T, chr2:127105648:C:T) / main + no-proxy (chr2:127139435:T:C, chr2:127139435:T:C) / no-biobank (chr2:127164144:C:T)	Tier1	YES	rs1983088	2	127164144	CYP27C1	outside_gene	NA	NA	T/C	NA	NA	126863158	127169416	0.2679	0.99 (0.97-1)	0.05635	15.7	0.1711	NA	NA	NA	NA	YES	0.00960109	NA	126863158	127169416	0.2691	0.98 (0.97-1)	0.01452	11.9	0.2354	NA	NA	NA	126749432	127169416	0.2548	0.97 (0.95-0.99)	0.0004746	2.4	0.4262
MGAT5	chr2:134315905:C:G	YES	YES	NA	NA	main + no-proxy (chr2:134315905:C:G, chr2:134315905:C:G)	Tier1	NO	rs7557129	2	134315905	MGAT5	in_gene	intron_variant	NA	G/C	YES	NA	134260046	134842169	0.2613	1.05 (1.03-1.06)	2.601e-10	18.6	0.1269	1.05 (1.03-1.06)	1.61163e-10	NO	NA	NA	NA	YES	134276225	134348939	0.2637	1.05 (1.03-1.07)	6.67e-10	17.8	0.1379	1.05 (1.03-1.07)	4.58421e-10	NA	NA	NA	0.2836	1.05 (1.03-1.07)	3.207e-07	4.4	0.3865
WDR12/ICA1L/CYP20A1	chr2:203256422:C:G	YES	NA	NA	NA	main (chr2:203256422:C:G)	Tier1	YES	rs115600411	2	203256422	CYP20A1	in_gene	intron_variant	NA	G/C	YES	NA	202774672	203502588	0.129	0.95 (0.93-0.96)	1.734e-09	0	0.7458	0.95 (0.93-0.96)	1.7355e-09	NA	NA	NA	NA	NA	NA	NA	0.129	0.95 (0.93-0.97)	1.626e-06	0	0.7613	NA	NA	NA	NA	NA	0.1345	0.95 (0.93-0.98)	9.354e-05	0	0.7654
INPP5D	chr2:233117202:G:C	YES	YES	YES	NA	main + no-proxy + no-biobank (chr2:233117202:G:C, chr2:233117202:G:C, chr2:233117202:G:C)	Tier1	YES	rs10933431	2	233117202	INPP5D	in_gene	intron_variant	NA	G/C	YES	NA	233109188	233205446	0.2319	0.93 (0.92-0.95)	1.51e-19	0	0.7253	0.94 (0.93-0.96)	3.29566e-13	NO	NA	NO	NA	YES	233111801	233205446	0.2346	0.93 (0.92-0.95)	2.308e-16	0	0.7233	0.94 (0.92-0.96)	1.27713e-13	YES	233111801	233205446	0.2361	0.92 (0.9-0.94)	1.843e-16	0	0.8717
PPP2R3A	chr3:136136800:G:T	YES	NA	NA	NA	main (chr3:136136800:G:T)	Tier1	NO	rs79966407	3	136136800	PPP2R3A	in_gene	intron_variant	NA	T/G	YES	NA	135811537	136999555	0.0593	0.92 (0.9-0.95)	4.227e-09	29.7	0.02546	0.92 (0.9-0.95)	4.22925e-09	NA	NA	NA	NA	NA	NA	NA	0.0586	0.95 (0.92-0.98)	0.0004164	31.5	0.01783	NA	NA	NA	NA	NA	0.0604	0.95 (0.91-0.98)	0.00206	28.2	0.03836
MME	chr3:155084189:A:G	YES	YES	YES	NA	main + no-proxy + no-biobank (chr3:155084189:A:G, chr3:155084189:A:G, chr3:155084189:A:G)	Tier1	YES	rs61762319	3	155084189	MME	in_gene	missense_variant	0.332	G/A	YES	NA	155025756	155196217	0.0253	1.15 (1.11-1.2)	3.997e-12	0	0.8342	1.15 (1.1-1.19)	1.22522e-11	NO	NA	NO	NA	YES	155025756	155137053	0.0246	1.17 (1.12-1.22)	3.805e-12	0	0.7917	1.16 (1.11-1.22)	1.20605e-11	YES	155029947	155137053	0.0251	1.21 (1.14-1.28)	9.871e-12	0	0.9592
IDUA/DGKQ	chr4:993555:G:T	YES	YES	YES	NA	main + no-proxy + no-biobank (chr4:993555:G:T, chr4:993555:G:T, chr4:993555:G:T)	Tier1	YES	rs3822030	4	993555	IDUA	in_gene	intron_variant	NA	G/T	YES	NA	748784	1022056	0.4178	0.95 (0.94-0.96)	1.511e-14	0	0.7185	0.94 (0.93-0.96)	1.23215e-17	NO	NA	NO	NA	YES	837393	1022056	0.4155	0.95 (0.94-0.96)	2.629e-13	0	0.7391	0.94 (0.93-0.96)	4.91274e-16	YES	885129	993603	0.4259	0.94 (0.93-0.96)	9.633e-12	0	0.7395
MFSD10	chr4:2933891:C:G	NA	YES	NA	NA	no-proxy (chr4:2933891:C:G)	Tier2	NO	rs17851257	4	2933891	MFSD10	in_gene	synonymous_variant	NA	G/C	NA	NA	NA	NA	0.0518	1.07 (1.04-1.1)	7.738e-07	14	0.2001	NA	NA	NA	NA	NA	NA	YES	2933891	3310879	0.0517	1.09 (1.06-1.13)	1.647e-08	1.2	0.4493	1.09 (1.06-1.13)	1.45534e-08	NA	NA	NA	0.0495	1.09 (1.04-1.13)	3.29e-05	4.1	0.3925
CLNK	chr4:11022058:A:G	YES	NA	NA	NA	main + no-proxy + no-biobank (chr4:11022058:A:G, chr4:11031512:A:G, chr4:11031512:A:G)	Tier1	YES	rs10939105	4	11022058	CLNK	outside_gene	NA	NA	A/G	YES	NA	10952391	11049059	0.2693	1.06 (1.05-1.08)	1.913e-18	0	0.5732	1.06 (1.05-1.08)	1.91764e-18	NO	NA	NO	NA	NA	10952391	11038782	0.2696	1.05 (1.04-1.07)	1.707e-11	2	0.4333	NA	NA	NA	10952391	11038782	0.2888	1.06 (1.04-1.08)	3.564e-09	0	0.5412
CLNK	chr4:11031512:A:G	NA	YES	YES	chr4:11022058:A:G	main + no-proxy + no-biobank (chr4:11022058:A:G, chr4:11031512:A:G, chr4:11031512:A:G)	Tier1	YES	rs1506790	4	11031512	CLNK	outside_gene	NA	NA	A/G	NA	NA	10952391	11049059	0.2664	1.06 (1.05-1.08)	3.303e-18	0	0.5471	NA	NA	NO	NA	NO	NA	YES	10952391	11038782	0.2665	1.05 (1.04-1.07)	9.227e-12	2.5	0.4238	1.05 (1.04-1.07)	8.8369e-12	YES	10952391	11038782	0.2855	1.06 (1.04-1.08)	2.319e-09	0	0.5023
RHOH	chr4:40197226:G:C	YES	YES	NA	NA	main + no-proxy (chr4:40197226:G:C, chr4:40197226:G:C) / main + no-proxy (chr4:40306351:T:C, chr4:40306351:T:C)	Tier1	YES	rs2245466	4	40197226	RHOH	in_gene	5_prime_UTR_variant/intron_variant	NA	G/C	YES	NA	40197222	40336703	0.3349	1.05 (1.04-1.07)	5.352e-13	17.9	0.1383	1.05 (1.04-1.07)	3.84087e-14	YES	3.84087e-14	NA	NA	YES	40056079	40335891	0.3364	1.06 (1.04-1.07)	4.425e-13	14.7	0.1884	1.06 (1.04-1.08)	4.00712e-14	NA	NA	NA	0.3492	1.05 (1.03-1.07)	1.211e-07	12.3	0.2374
RHOH	chr4:40306351:T:C	YES	YES	NA	NA	main + no-proxy (chr4:40197226:G:C, chr4:40197226:G:C) / main + no-proxy (chr4:40306351:T:C, chr4:40306351:T:C)	Tier1	YES	rs7691190	4	40306351	CHRNA9	outside_gene	NA	NA	T/C	NA	YES	40197222	40336703	0.2962	0.96 (0.95-0.97)	2.744e-09	0	0.8044	0.96 (0.94-0.97)	1.92963e-10	YES	1.92963e-10	NA	NA	NA	40056079	40335891	0.2965	0.96 (0.95-0.97)	5.757e-08	0	0.8038	0.96 (0.94-0.97)	5.06078e-09	NA	NA	NA	0.3066	0.96 (0.94-0.98)	1.134e-05	0	0.8535
ADGRL3	chr4:59984152:A:G	YES	NA	NA	NA	main (chr4:59984152:A:G)	Tier1	NO	rs376291994	4	59984152	ADGRL3	outside_gene	NA	NA	G/A	YES	NA	59984152	59984152	0.0035	1.52 (1.32-1.76)	5.721e-09	0	0.8626	1.52 (1.32-1.76)	5.72627e-09	NA	NA	NA	NA	NA	NA	NA	0.0036	1.41 (1.19-1.67)	8.592e-05	9.8	0.3454	NA	NA	NA	NA	NA	0.0037	1.56 (1.3-1.88)	2.457e-06	0	0.8331
ANKH/OTULIN	chr5:14664712:G:A	YES	NA	NA	NA	main + no-proxy + no-biobank (chr5:14664712:G:A, chr5:14724304:T:A, chr5:14728262:G:A)	Tier1	YES	rs250435	5	14664712	OTULIN	outside_gene	NA	NA	G/A	YES	NA	14630232	14731480	0.0776	1.08 (1.06-1.11)	5.75e-11	0.4	0.4645	1.08 (1.06-1.11)	5.75501e-11	YES	0.0841309	YES	0.0188288	NA	14630232	14731480	0.079	1.09 (1.06-1.12)	6.387e-11	4.6	0.3811	NA	NA	NA	14636293	14731480	0.0812	1.1 (1.07-1.14)	7.164e-09	0.6	0.4613
ANKH/OTULIN	chr5:14724304:T:A	NA	YES	NA	NA	main + no-proxy + no-biobank (chr5:14664712:G:A, chr5:14724304:T:A, chr5:14728262:G:A)	Tier1	YES	rs112403360	5	14724304	ANKH	in_gene	intron_variant	NA	A/T	NA	NA	14630232	14731480	0.0751	1.08 (1.06-1.11)	1.546e-10	3.1	0.4111	NA	NA	YES	0.3057	NA	NA	YES	14630232	14731480	0.0752	1.1 (1.07-1.13)	2.706e-11	2.2	0.4283	1.1 (1.07-1.13)	2.70869e-11	NA	14636293	14731480	0.0731	1.1 (1.06-1.13)	7.668e-09	5.2	0.371
ANKH/OTULIN	chr5:14728262:G:A	NA	NA	YES	NA	main + no-proxy + no-biobank (chr5:14664712:G:A, chr5:14724304:T:A, chr5:14728262:G:A)	Tier1	YES	rs73048837	5	14728262	ANKH	in_gene	intron_variant	NA	A/G	NA	NA	14630232	14731480	0.0741	1.08 (1.05-1.1)	7.789e-10	9.1	0.29	NA	NA	NA	NA	YES	0.513762	NA	14630232	14731480	0.0739	1.09 (1.06-1.12)	1.272e-10	9.3	0.286	NA	NA	YES	14636293	14731480	0.0733	1.1 (1.07-1.14)	1.481e-09	5.2	0.3703
COX7C	chr5:86927378:T:C	YES	YES	YES	NA	main + no-proxy + no-biobank (chr5:86927378:T:C, chr5:86927378:T:C, chr5:86927378:T:C)	Tier1	YES	rs62374257	5	86927378	COX7C	outside_gene	NA	NA	C/T	YES	NA	86879694	87168367	0.2341	1.06 (1.04-1.07)	4.93e-13	22.5	0.08083	1.06 (1.04-1.07)	4.93687e-13	NO	NA	NO	NA	YES	86879694	87168367	0.2345	1.06 (1.05-1.08)	7.596e-13	21.8	0.08864	1.06 (1.05-1.08)	7.60583e-13	YES	86879694	87168367	0.2293	1.08 (1.06-1.1)	1.245e-13	12.4	0.2344
HBEGF	chr5:140327854:T:G	YES	NA	NA	NA	main (chr5:140327854:T:G)	Tier1	YES	rs11168036	5	140327854	HBEGF	outside_gene	NA	NA	G/T	YES	NA	140088682	140347675	0.4977	0.97 (0.95-0.98)	4.124e-08	12.3	0.2292	0.97 (0.95-0.98)	4.12554e-08	NA	NA	NA	NA	NA	NA	NA	0.4935	0.97 (0.96-0.98)	3.566e-06	22.6	0.07801	NA	NA	NA	NA	NA	0.4965	0.96 (0.94-0.98)	9.231e-07	16.1	0.1724
TNIP1	chr5:151052827:C:T	YES	YES	NA	NA	main + no-proxy (chr5:151052827:C:T, chr5:151052827:C:T)	Tier1	YES	rs871269	5	151052827	TNIP1	in_gene	intron_variant	NA	T/C	YES	NA	151052827	151066407	0.3239	0.96 (0.95-0.97)	6.488e-09	0	0.484	0.96 (0.95-0.97)	6.4912e-09	NO	NA	NA	NA	YES	150573187	151066407	0.3247	0.96 (0.95-0.97)	3.534e-08	0	0.4759	0.96 (0.95-0.98)	9.47271e-08	NA	NA	NA	0.3252	0.96 (0.95-0.98)	6.383e-05	5.7	0.3606
FAM193B	chr5:177539622:T:C	NA	YES	NA	chr5:177560723:G:A	main + no-proxy (chr5:177560723:G:A, chr5:177539622:T:C)	Tier1	NO	rs73336014	5	177539622	FAM193B	in_gene	intron_variant	NA	C/T	NA	NA	177109407	177561486	0.0532	1.09 (1.06-1.12)	3.272e-09	0	0.8	NA	NA	NO	NA	NA	NA	YES	177508158	177561486	0.0541	1.1 (1.06-1.13)	2.393e-09	0	0.8157	1.1 (1.06-1.13)	2.59867e-09	NA	NA	NA	0.0573	1.1 (1.06-1.14)	2.556e-07	0	0.7535
FAM193B	chr5:177560723:G:A	YES	NA	NA	NA	main + no-proxy (chr5:177560723:G:A, chr5:177539622:T:C)	Tier1	NO	rs335480	5	177560723	FAM193B	outside_gene	NA	NA	A/G	YES	NA	177109407	177561486	0.0461	1.1 (1.06-1.13)	1.573e-09	0	0.5771	1.09 (1.06-1.13)	1.68446e-09	NO	NA	NA	NA	NA	177508158	177561486	0.0473	1.1 (1.07-1.14)	3.147e-09	0	0.6019	NA	NA	NA	NA	NA	0.0503	1.11 (1.07-1.15)	9.289e-08	0	0.5183
RASGEF1C	chr5:180196966:G:A	NA	NA	YES	chr5:180201150:G:A	main + no-proxy + no-biobank (chr5:180201150:G:A, chr5:180201150:G:A, chr5:180196966:G:A)	Tier1	YES	rs111274391	5	180196966	RASGEF1C	in_gene	intron_variant	NA	A/G	NA	NA	179774463	180293429	0.1088	1.09 (1.07-1.11)	5.343e-18	9.5	0.2812	NA	NA	NA	NA	NO	NA	NA	179718615	180292646	0.1101	1.1 (1.07-1.12)	2.451e-17	10.3	0.2662	NA	NA	YES	179811261	180311517	0.1129	1.11 (1.08-1.14)	4.261e-14	10.8	0.2627
RASGEF1C	chr5:180201150:G:A	YES	YES	NA	NA	main + no-proxy + no-biobank (chr5:180201150:G:A, chr5:180201150:G:A, chr5:180196966:G:A)	Tier1	YES	rs113706587	5	180201150	RASGEF1C	in_gene	intron_variant	NA	A/G	YES	NA	179774463	180293429	0.1083	1.09 (1.07-1.12)	1.822e-18	6.5	0.341	1.09 (1.07-1.11)	1.464e-17	NO	NA	NO	NA	YES	179718615	180292646	0.1096	1.1 (1.08-1.12)	9.249e-18	7.3	0.3242	1.1 (1.07-1.12)	6.2003e-17	NA	179811261	180311517	0.1133	1.11 (1.08-1.14)	4.801e-14	9.2	0.2927
HLA	chr6:32447376:C:T	YES	NA	NA	NA	main + no-proxy + no-biobank (chr6:32592593:G:T, chr6:32689933:A:G, chr6:32714652:C:T) / main + no-proxy (chr6:32447376:C:T, chr6:32705555:C:T) / no-proxy (chr6:32609869:A:G)	Tier1	YES	rs9469112	6	32447376	HLA-DRA	outside_gene	NA	NA	T/C	NA	YES	31137533	33192440	0.1722	1.07 (1.06-1.09)	1.621e-17	0	0.9073	1.05 (1.04-1.07)	5.4308e-10	YES	0.00455788	YES	2.81203e-12	NA	31604556	32862791	0.1718	1.08 (1.06-1.1)	2.969e-16	0	0.9191	NA	NA	NA	32241421	32819279	0.1632	1.07 (1.05-1.1)	7.142e-10	0	0.8793
HLA	chr6:32592593:G:T	YES	NA	NA	NA	main + no-proxy + no-biobank (chr6:32592593:G:T, chr6:32689933:A:G, chr6:32714652:C:T) / main + no-proxy (chr6:32447376:C:T, chr6:32705555:C:T) / no-proxy (chr6:32609869:A:G)	Tier1	YES	rs35472547	6	32592593	HLA-DRB1	outside_gene	NA	NA	T/G	YES	NA	31137533	33192440	0.1694	0.91 (0.9-0.93)	2.606e-23	0	0.4745	0.92 (0.9-0.93)	4.0545e-21	YES	0.0135771	YES	3.20778e-06	NA	31604556	32862791	0.1635	0.92 (0.9-0.93)	3.982e-18	0.3	0.4679	NA	NA	NA	32241421	32819279	0.154	0.92 (0.9-0.94)	4.162e-13	4.7	0.3805
HLA	chr6:32609869:A:G	NA	YES	NA	NA	main + no-proxy + no-biobank (chr6:32592593:G:T, chr6:32689933:A:G, chr6:32714652:C:T) / main + no-proxy (chr6:32447376:C:T, chr6:32705555:C:T) / no-proxy (chr6:32609869:A:G)	Tier1	YES	rs9271160	6	32609869	HLA-DQA1	outside_gene	NA	NA	A/G	NA	NA	31137533	33192440	0.1971	1.04 (1.03-1.06)	4.559e-07	29.3	0.02833	NA	NA	YES	9.13412e-07	NA	NA	NA	31604556	32862791	0.2042	1.05 (1.03-1.06)	3.16e-07	30.3	0.02371	1.05 (1.03-1.07)	4.52599e-08	NA	32241421	32819279	0.1529	1.03 (1-1.05)	0.02493	24.7	0.06723
HLA	chr6:32689933:A:G	NA	YES	NA	NA	main + no-proxy + no-biobank (chr6:32592593:G:T, chr6:32689933:A:G, chr6:32714652:C:T) / main + no-proxy (chr6:32447376:C:T, chr6:32705555:C:T) / no-proxy (chr6:32609869:A:G)	Tier1	YES	rs9275207	6	32689933	HLA-DQB1	outside_gene	NA	NA	G/A	NA	NA	31137533	33192440	0.103	0.9 (0.88-0.92)	4.997e-23	0	0.7587	NA	NA	YES	0.00145315	NA	NA	YES	31604556	32862791	0.1029	0.89 (0.87-0.92)	1.951e-19	0	0.7527	0.92 (0.89-0.94)	4.06371e-12	NA	32241421	32819279	0.1004	0.9 (0.87-0.92)	4.335e-15	0	0.6522
HLA	chr6:32705555:C:T	NA	YES	NA	NA	main + no-proxy + no-biobank (chr6:32592593:G:T, chr6:32689933:A:G, chr6:32714652:C:T) / main + no-proxy (chr6:32447376:C:T, chr6:32705555:C:T) / no-proxy (chr6:32609869:A:G)	Tier1	YES	rs34751870	6	32705555	HLA-DQA2	outside_gene	NA	NA	T/C	NA	NA	31137533	33192440	0.1248	1.08 (1.06-1.1)	2.139e-16	0	0.651	NA	NA	YES	0.00592771	NA	NA	NA	31604556	32862791	0.1272	1.09 (1.07-1.11)	4.895e-17	0	0.6594	1.1 (1.08-1.12)	1.37749e-18	NA	32241421	32819279	0.1081	1.08 (1.06-1.11)	2.414e-09	0	0.5799
HLA	chr6:32714652:C:T	NA	NA	YES	NA	main + no-proxy + no-biobank (chr6:32592593:G:T, chr6:32689933:A:G, chr6:32714652:C:T) / main + no-proxy (chr6:32447376:C:T, chr6:32705555:C:T) / no-proxy (chr6:32609869:A:G)	Tier1	YES	rs9275599	6	32714652	HLA-DQA2	outside_gene	NA	NA	T/C	NA	NA	31137533	33192440	0.1014	0.91 (0.89-0.93)	1.681e-19	10.8	0.2573	NA	NA	NA	NA	YES	0.00428108	NA	31604556	32862791	0.102	0.91 (0.89-0.93)	3.592e-17	11.4	0.2459	NA	NA	YES	32241421	32819279	0.0951	0.89 (0.86-0.91)	3.588e-16	0	0.5879
ILRUN	chr6:34644602:C:T	NA	YES	NA	NA	no-proxy (chr6:34644602:C:T)	Tier2	NO	rs2814990	6	34644602	ILRUN	in_gene	intron_variant	NA	T/C	NA	NA	NA	NA	0.2194	0.96 (0.95-0.97)	5.008e-08	0	0.659	NA	NA	NA	NA	NA	NA	YES	34580429	34768357	0.2204	0.95 (0.94-0.97)	1.114e-08	0	0.7605	0.95 (0.94-0.97)	1.40143e-08	NA	NA	NA	0.2159	0.95 (0.93-0.97)	1.754e-06	0	0.656
TREM2	chr6:40974457:G:A	NA	YES	NA	chr6:41161514:C:T	main + no-proxy + no-biobank (chr6:41161469:C:T, chr6:41161469:C:T, chr6:41161469:C:T) / main + no-proxy + no-biobank (chr6:41161514:C:T, chr6:40974457:G:A, chr6:41161514:C:T) / main + no-biobank (chr6:41247320:G:A, chr6:41248596:A:G)	Tier1	YES	rs187370608	6	40974457	UNC5CL	outside_gene	NA	NA	A/G	NA	NA	40738627	41398083	0.0042	2.14 (1.89-2.43)	1.524e-32	0	0.5485	NA	NA	NO	NA	NA	NA	YES	40738627	41398083	0.0044	2.29 (2-2.62)	2.268e-33	13.4	0.287	2.28 (1.99-2.61)	4.08467e-33	NA	40738627	41398083	0.005	2.21 (1.89-2.58)	5.243e-23	0	0.6057
TREM2	chr6:41161469:C:T	YES	YES	YES	NA	main + no-proxy + no-biobank (chr6:41161469:C:T, chr6:41161469:C:T, chr6:41161469:C:T) / main + no-proxy + no-biobank (chr6:41161514:C:T, chr6:40974457:G:A, chr6:41161514:C:T) / main + no-biobank (chr6:41247320:G:A, chr6:41248596:A:G)	Tier1	YES	rs143332484	6	41161469	TREM2	in_gene	missense_variant	0.039	T/C	NA	YES	40738627	41398083	0.0122	1.39 (1.3-1.47)	8.728e-26	26	0.08016	1.39 (1.3-1.47)	1.30546e-25	YES	1.65129e-25	YES	2.77346e-25	NA	40738627	41398083	0.0126	1.43 (1.34-1.52)	6.244e-26	28.8	0.05682	1.4 (1.31-1.5)	1.63081e-23	NA	40738627	41398083	0.0138	1.43 (1.33-1.55)	1.54e-20	27.2	0.07723
TREM2	chr6:41161514:C:T	YES	NA	YES	NA	main + no-proxy + no-biobank (chr6:41161469:C:T, chr6:41161469:C:T, chr6:41161469:C:T) / main + no-proxy + no-biobank (chr6:41161514:C:T, chr6:40974457:G:A, chr6:41161514:C:T) / main + no-biobank (chr6:41247320:G:A, chr6:41248596:A:G)	Tier1	YES	rs75932628	6	41161514	TREM2	in_gene	missense_variant	0.335	T/C	YES	NA	40738627	41398083	0.004	2.24 (1.96-2.55)	2.211e-32	4.4	0.4028	2.05 (1.78-2.35)	1.96904e-24	YES	1.96093e-24	YES	2.66721e-24	NA	40738627	41398083	0.0042	2.39 (2.07-2.76)	7.147e-33	14.2	0.2868	NA	NA	YES	40738627	41398083	0.0047	2.35 (1.99-2.78)	4.104e-24	2.3	0.4244
TREM2	chr6:41247320:G:A	YES	NA	NA	NA	main + no-proxy + no-biobank (chr6:41161469:C:T, chr6:41161469:C:T, chr6:41161469:C:T) / main + no-proxy + no-biobank (chr6:41161514:C:T, chr6:40974457:G:A, chr6:41161514:C:T) / main + no-biobank (chr6:41247320:G:A, chr6:41248596:A:G)	Tier1	YES	rs9394778	6	41247320	TREML4	outside_gene	NA	NA	A/G	NA	YES	40738627	41398083	0.4226	0.95 (0.94-0.96)	1.422e-14	12	0.2338	0.95 (0.94-0.96)	5.96155e-17	YES	7.08998e-17	YES	3.91823e-17	NA	40738627	41398083	0.4249	0.96 (0.94-0.97)	1.604e-10	19.7	0.1128	NA	NA	NA	40738627	41398083	0.4191	0.95 (0.93-0.97)	1.228e-09	13.6	0.2132
TREM2	chr6:41248596:A:G	NA	NA	YES	chr6:41247320:G:A	main + no-proxy + no-biobank (chr6:41161469:C:T, chr6:41161469:C:T, chr6:41161469:C:T) / main + no-proxy + no-biobank (chr6:41161514:C:T, chr6:40974457:G:A, chr6:41161514:C:T) / main + no-biobank (chr6:41247320:G:A, chr6:41248596:A:G)	Tier1	YES	rs3857580	6	41248596	TREML4	outside_gene	NA	NA	G/A	NA	NA	40738627	41398083	0.4224	0.95 (0.94-0.96)	1.686e-14	11.8	0.2385	NA	NA	NA	NA	NO	NA	NA	40738627	41398083	0.4246	0.96 (0.94-0.97)	1.656e-10	19.3	0.1176	NA	NA	NA	40738627	41398083	0.4187	0.95 (0.93-0.97)	1.192e-09	13.4	0.2172
CD2AP	chr6:47464901:C:T	YES	NA	NA	NA	main + no-proxy + no-biobank (chr6:47464901:C:T, chr6:47584202:G:A, chr6:47627419:A:T)	Tier1	YES	rs9381563	6	47464901	CD2AP	outside_gene	NA	NA	C/T	YES	NA	47380325	47741143	0.3522	1.06 (1.05-1.08)	7.144e-22	0	0.7314	1.06 (1.05-1.08)	5.44238e-21	YES	0.000186227	YES	9.87767e-06	NA	47347576	47741143	0.3501	1.07 (1.05-1.08)	4.602e-20	0	0.7626	NA	NA	NA	47347444	47741143	0.3728	1.07 (1.05-1.09)	2.164e-15	0	0.7366
CD2AP	chr6:47584202:G:A	NA	YES	NA	NA	main + no-proxy + no-biobank (chr6:47464901:C:T, chr6:47584202:G:A, chr6:47627419:A:T)	Tier1	YES	rs9349416	6	47584202	CD2AP	in_gene	intron_variant	NA	A/G	NA	NA	47380325	47741143	0.265	1.07 (1.05-1.08)	1.641e-20	0	0.5509	NA	NA	YES	0.00457103	NA	NA	YES	47347576	47741143	0.2625	1.07 (1.06-1.09)	6.689e-21	0	0.6581	1.07 (1.06-1.09)	4.31671e-20	NA	47347444	47741143	0.273	1.08 (1.06-1.1)	4.556e-16	0	0.6849
CD2AP	chr6:47627419:A:T	NA	NA	YES	NA	main + no-proxy + no-biobank (chr6:47464901:C:T, chr6:47584202:G:A, chr6:47627419:A:T)	Tier1	YES	rs1385742	6	47627419	ADGRF4	outside_gene	NA	NA	A/T	NA	NA	47380325	47741143	0.3589	1.07 (1.05-1.08)	2.397e-19	0	0.6932	NA	NA	NA	NA	YES	0.00171728	NA	47347576	47741143	0.3601	1.07 (1.06-1.09)	2.022e-18	0	0.7706	NA	NA	YES	47347444	47741143	0.3609	1.08 (1.06-1.1)	1.097e-17	0	0.787
HS3ST5	chr6:114291731:T:C	YES	NA	NA	NA	main (chr6:114291731:T:C)	Tier1	YES	rs785129	6	114291731	HS3ST5	in_gene	intron_variant	NA	T/C	YES	NA	114284695	114512427	0.3528	1.04 (1.03-1.05)	1.302e-09	22.2	0.08289	1.04 (1.03-1.05)	1.30256e-09	NA	NA	NA	NA	NA	NA	NA	0.3541	1.04 (1.02-1.05)	5.369e-07	22.2	0.08292	NA	NA	NA	NA	NA	0.3527	1.04 (1.02-1.06)	9.284e-06	26.6	0.05005
TMEM184A	chr7:1552361:G:C	YES	YES	NA	NA	main + no-proxy (chr7:1552361:G:C, chr7:1552361:G:C)	Tier1	NO	rs4257937	7	1552361	TMEM184A	in_gene	intron_variant	NA	G/C	YES	NA	1517984	1556203	0.3984	0.96 (0.95-0.98)	1.029e-08	0	0.9694	0.96 (0.95-0.98)	8.58732e-09	NO	NA	NA	NA	YES	1513737	1556203	0.397	0.96 (0.95-0.97)	4.157e-09	0	0.9563	0.96 (0.95-0.97)	3.23396e-09	NA	NA	NA	0.4157	0.96 (0.94-0.98)	1.841e-06	0	0.941
ICA1/UMAD1	chr7:7817263:T:C	YES	YES	YES	NA	main + no-proxy + no-biobank (chr7:7817263:T:C, chr7:7817263:T:C, chr7:7817263:T:C)	Tier1	YES	rs6943429	7	7817263	UMAD1	in_gene	intron_variant	NA	T/C	YES	NA	7813733	8206520	0.4094	1.04 (1.03-1.06)	1.375e-11	1.4	0.4456	1.04 (1.03-1.06)	2.06339e-11	NO	NA	NO	NA	YES	7794647	8246143	0.4087	1.05 (1.04-1.06)	2.435e-12	0	0.5892	1.05 (1.04-1.06)	2.27711e-12	YES	7800982	8264379	0.4236	1.06 (1.05-1.08)	1.301e-12	0	0.7135
TMEM106B	chr7:12229172:C:T	NA	YES	NA	chr7:12229185:G:C	main + no-proxy (chr7:12229185:G:C, chr7:12229172:C:T)	Tier1	YES	rs5011438	7	12229172	TMEM106B	in_gene	intron_variant	NA	T/C	NA	NA	12083265	12418860	0.4009	0.95 (0.94-0.97)	1.71e-13	20.7	0.1021	NA	NA	NO	NA	NA	NA	YES	12083265	12246783	0.3985	0.95 (0.94-0.96)	2.513e-13	23.2	0.07457	0.95 (0.94-0.96)	2.56948e-13	NA	NA	NA	0.4068	0.96 (0.95-0.98)	5.184e-06	18.9	0.1331
TMEM106B	chr7:12229185:G:C	YES	NA	NA	NA	main + no-proxy (chr7:12229185:G:C, chr7:12229172:C:T)	Tier1	YES	rs5011439	7	12229185	TMEM106B	in_gene	intron_variant	NA	C/G	YES	NA	12083265	12418860	0.3964	0.95 (0.94-0.97)	1.422e-13	21.5	0.0922	0.95 (0.94-0.97)	9.75012e-14	NO	NA	NA	NA	NA	12083265	12246783	0.3969	0.95 (0.94-0.96)	2.844e-13	23	0.07616	NA	NA	NA	NA	NA	0.4065	0.96 (0.95-0.98)	3.253e-06	20.1	0.1174
JAZF1	chr7:28135367:T:C	YES	YES	NA	NA	main + no-proxy (chr7:28135367:T:C, chr7:28135367:T:C)	Tier1	YES	rs67250450	7	28135367	JAZF1	in_gene	intron_variant	NA	C/T	YES	NA	28099767	28219614	0.2043	0.95 (0.94-0.97)	8.943e-11	0	0.9672	0.95 (0.94-0.97)	1.00049e-10	NO	NA	NA	NA	YES	28116987	28219614	0.2048	0.95 (0.93-0.96)	1.648e-10	0	0.9557	0.95 (0.93-0.96)	1.67992e-10	NA	NA	NA	0.2126	0.95 (0.93-0.97)	9.849e-07	0	0.9317
NME8	chr7:37842923:C:T	NA	NA	YES	chr7:37843030:G:A	main + no-proxy + no-biobank (chr7:37843030:G:A, chr7:37843030:G:A, chr7:37842923:C:T)	Tier1	YES	rs2167266	7	37842923	NME8	outside_gene	NA	NA	C/T	NA	NA	37558680	37914824	0.3509	0.96 (0.95-0.97)	4.636e-11	27.5	0.03765	NA	NA	NA	NA	NO	NA	NA	37523875	37869434	0.3532	0.95 (0.94-0.96)	2.801e-13	23.9	0.06549	NA	NA	YES	37558680	37869434	0.3486	0.95 (0.93-0.96)	1.021e-10	25.7	0.05645
NME8	chr7:37843030:G:A	YES	YES	NA	NA	main + no-proxy + no-biobank (chr7:37843030:G:A, chr7:37843030:G:A, chr7:37842923:C:T)	Tier1	YES	rs59415886	7	37843030	NME8	outside_gene	NA	NA	G/A	YES	NA	37558680	37914824	0.3508	0.96 (0.95-0.97)	4.517e-11	27.4	0.03797	0.96 (0.94-0.97)	2.82212e-12	NO	NA	NO	NA	YES	37523875	37869434	0.3531	0.95 (0.94-0.96)	2.766e-13	23.9	0.06566	0.95 (0.94-0.96)	2.82112e-13	NA	37558680	37869434	0.3484	0.95 (0.93-0.96)	1.035e-10	25.7	0.05654
SEC61G/EGFR	chr7:54881563:A:G	YES	NA	NA	NA	main (chr7:54881563:A:G)	Tier2	YES	rs74504435	7	54881563	SEC61G	outside_gene	NA	NA	G/A	YES	NA	54848587	55093679	0.0958	0.94 (0.92-0.96)	3.824e-09	18.9	0.1225	0.95 (0.93-0.97)	2.05288e-06	NA	NA	NA	NA	NA	NA	NA	0.0962	0.94 (0.92-0.96)	1.445e-07	20.1	0.1068	NA	NA	NA	NA	NA	0.0938	0.94 (0.91-0.97)	1.535e-05	22.4	0.08875
ZCWPW1/NYAP1	chr7:100334426:C:T	YES	NA	NA	NA	main + no-proxy + no-biobank (chr7:100334426:C:T, chr7:100374211:A:G, chr7:100374211:A:G)	Tier1	YES	rs7384878	7	100334426	PILRB	outside_gene	NA	NA	C/T	YES	NA	99524327	100948826	0.3095	0.92 (0.91-0.94)	4.646e-32	0	0.6932	0.93 (0.92-0.94)	3.64702e-25	NO	NA	NO	NA	NA	99450355	100635421	0.3081	0.93 (0.91-0.94)	5.856e-24	0	0.7843	NA	NA	NA	99935555	100635421	0.307	0.92 (0.91-0.94)	1.414e-17	0	0.8517
ZCWPW1/NYAP1	chr7:100374211:A:G	NA	YES	YES	chr7:100334426:C:T	main + no-proxy + no-biobank (chr7:100334426:C:T, chr7:100374211:A:G, chr7:100374211:A:G)	Tier1	YES	rs1859788	7	100374211	PILRA	in_gene	missense_variant	0.062	A/G	NA	NA	99524327	100948826	0.3093	0.92 (0.91-0.94)	5.853e-32	0	0.7903	NA	NA	NO	NA	NO	NA	YES	99450355	100635421	0.3072	0.93 (0.91-0.94)	3.896e-24	0	0.8503	0.93 (0.91-0.94)	3.91332e-24	YES	99935555	100635421	0.3059	0.92 (0.91-0.94)	8.294e-18	0	0.8954
DOCK4	chr7:111940111:T:C	YES	YES	NA	NA	main + no-proxy (chr7:111940111:T:C, chr7:111940111:T:C)	Tier1	NO	rs144867634	7	111940111	DOCK4	in_gene	missense_variant&splice_region_variant	0.125	C/T	YES	NA	111940111	111984034	0.0234	0.88 (0.85-0.92)	6.266e-09	0	0.6434	0.88 (0.85-0.92)	6.26983e-09	NO	NA	NA	NA	YES	111919879	111984034	0.0227	0.87 (0.83-0.91)	2.562e-09	0	0.5221	0.86 (0.82-0.9)	9.29335e-10	NA	NA	NA	0.0225	0.88 (0.83-0.93)	2.586e-05	0	0.5537
AKR1D1	chr7:138194682:A:G	NA	YES	NA	NA	no-proxy (chr7:138194682:A:G)	Tier2	NO	rs1973325	7	138194682	AKR1D1	outside_gene	NA	NA	A/G	NA	NA	NA	NA	0.3134	0.96 (0.95-0.98)	8.726e-08	20.4	0.1034	NA	NA	NA	NA	NA	NA	YES	138194634	138205195	0.3143	0.96 (0.94-0.97)	6.955e-09	15	0.1812	0.96 (0.94-0.97)	4.82111e-09	NA	NA	NA	0.3264	0.96 (0.94-0.97)	1.141e-06	17.5	0.1508
EPHA1	chr7:143414203:T:C	YES	YES	YES	NA	main + no-proxy + no-biobank (chr7:143414203:T:C, chr7:143414203:T:C, chr7:143414203:T:C)	Tier1	YES	rs11769559	7	143414203	EPHA1	outside_gene	NA	NA	C/T	YES	NA	143386568	143515714	0.4132	0.94 (0.93-0.95)	1.398e-22	5.6	0.3605	0.94 (0.93-0.95)	1.40411e-22	NO	NA	NO	NA	YES	143386568	143515714	0.4141	0.94 (0.93-0.95)	6.664e-18	8.4	0.3054	0.94 (0.93-0.95)	4.65313e-18	YES	143386568	143513313	0.4027	0.93 (0.91-0.94)	3.944e-19	0	0.5918
CTSB	chr8:11844613:G:C	YES	YES	NA	NA	main + no-proxy (chr8:11844613:G:C, chr8:11844613:G:C)	Tier1	YES	rs1065712	8	11844613	CTSB	in_gene	3_prime_UTR_variant/intron_variant	NA	C/G	YES	NA	11523678	11894512	0.0668	1.09 (1.06-1.11)	1.867e-10	0	0.8542	1.08 (1.05-1.11)	1.4571e-09	NO	NA	NA	NA	YES	11551426	11954697	0.0693	1.09 (1.06-1.12)	2.588e-10	0	0.8778	1.09 (1.06-1.12)	2.59022e-10	NA	NA	NA	0.0566	1.1 (1.06-1.14)	1.521e-07	0	0.8291
CLU/PTK2B	chr8:27362470:C:T	YES	YES	YES	NA	main + no-proxy + no-biobank (chr8:27608640:T:C, chr8:27608640:T:C, chr8:27610169:C:T) / main + no-proxy + no-biobank (chr8:27362470:C:T, chr8:27362470:C:T, chr8:27362470:C:T) / main (chr8:27703134:C:T)	Tier1	YES	rs73223431	8	27362470	PTK2B	in_gene	intron_variant	NA	T/C	NA	YES	27108291	27851121	0.37	1.07 (1.05-1.08)	1.941e-24	6.5	0.341	1.07 (1.05-1.08)	1.03042e-24	YES	1.03042e-24	YES	1.03042e-24	NA	27246174	27642910	0.3705	1.07 (1.06-1.09)	1.088e-24	9.1	0.2902	1.07 (1.06-1.09)	1.41532e-24	NA	27278107	27642910	0.3684	1.07 (1.06-1.09)	8.034e-17	7.7	0.3229
CLU/PTK2B	chr8:27608640:T:C	YES	YES	NA	NA	main + no-proxy + no-biobank (chr8:27608640:T:C, chr8:27608640:T:C, chr8:27610169:C:T) / main + no-proxy + no-biobank (chr8:27362470:C:T, chr8:27362470:C:T, chr8:27362470:C:T) / main (chr8:27703134:C:T)	Tier1	YES	rs1532276	8	27608640	CLU	in_gene	intron_variant	NA	T/C	YES	NA	27108291	27851121	0.3951	0.91 (0.9-0.92)	1.387e-47	17.3	0.1455	0.91 (0.9-0.92)	9.6001e-50	YES	9.6001e-50	YES	9.6001e-50	YES	27246174	27642910	0.3934	0.91 (0.9-0.92)	1.191e-43	19.1	0.1198	0.91 (0.9-0.92)	1.5647e-43	NA	27278107	27642910	0.3869	0.9 (0.89-0.92)	2.329e-34	14.9	0.1909
CLU/PTK2B	chr8:27610169:C:T	NA	NA	YES	chr8:27608640:T:C	main + no-proxy + no-biobank (chr8:27608640:T:C, chr8:27608640:T:C, chr8:27610169:C:T) / main + no-proxy + no-biobank (chr8:27362470:C:T, chr8:27362470:C:T, chr8:27362470:C:T) / main (chr8:27703134:C:T)	Tier1	YES	rs9331896	8	27610169	CLU	in_gene	intron_variant	NA	C/T	NA	NA	27108291	27851121	0.399	0.91 (0.9-0.92)	1.466e-46	15	0.1835	NA	NA	NA	NA	NO	NA	NA	27246174	27642910	0.3967	0.9 (0.89-0.92)	1.047e-42	15.2	0.1808	NA	NA	YES	27278107	27642910	0.3889	0.9 (0.89-0.92)	1.298e-34	14.4	0.2005
CLU/PTK2B	chr8:27703134:C:T	YES	NA	NA	NA	main + no-proxy + no-biobank (chr8:27608640:T:C, chr8:27608640:T:C, chr8:27610169:C:T) / main + no-proxy + no-biobank (chr8:27362470:C:T, chr8:27362470:C:T, chr8:27362470:C:T) / main (chr8:27703134:C:T)	Tier1	YES	rs17384485	8	27703134	ESCO2	outside_gene	NA	NA	T/C	NA	YES	27108291	27851121	0.3329	0.97 (0.96-0.98)	1.439e-06	0	0.6789	0.96 (0.95-0.97)	2.94821e-09	YES	2.94821e-09	YES	2.94821e-09	NA	27246174	27642910	0.3342	0.97 (0.96-0.99)	0.0001304	0	0.7313	NA	NA	NA	27278107	27642910	0.322	0.98 (0.96-1)	0.02609	0	0.9139
TRIB1	chr8:125446584:C:T	YES	NA	NA	NA	main + no-proxy + no-biobank (chr8:125446584:C:T, chr8:125471585:G:A, chr8:125471740:TAATAA:T)	Tier2	NO	rs115038899	8	125446584	TRIB1	outside_gene	NA	NA	T/C	YES	NA	125437164	125608185	0.1849	1.05 (1.03-1.07)	4.353e-08	27.4	0.04125	1.05 (1.03-1.07)	1.82895e-07	YES	0.00485673	YES	0.00322855	NA	125435231	125568374	0.1849	1.05 (1.03-1.07)	4.353e-08	27.4	0.04125	NA	NA	NA	125435231	125532731	0.1885	1.06 (1.04-1.09)	1.847e-08	27.2	0.04673
TRIB1	chr8:125471585:G:A	NA	YES	NA	NA	main + no-proxy + no-biobank (chr8:125446584:C:T, chr8:125471585:G:A, chr8:125471740:TAATAA:T)	Tier2	NO	rs12544593	8	125471585	TRIB1	outside_gene	NA	NA	A/G	NA	NA	125437164	125608185	0.1699	1.04 (1.03-1.06)	2.137e-06	39.2	0.002753	NA	NA	YES	0.519682	NA	NA	YES	125435231	125568374	0.1674	1.06 (1.04-1.08)	5.648e-10	29.4	0.02765	1.06 (1.04-1.08)	1.38615e-09	NA	125435231	125532731	0.1694	1.07 (1.05-1.09)	3.374e-09	31.5	0.02134
TRIB1	chr8:125471740:TAATAA:T	NA	NA	YES	NA	main + no-proxy + no-biobank (chr8:125446584:C:T, chr8:125471585:G:A, chr8:125471740:TAATAA:T)	Tier2	NO	rs148664420	8	125471740	TRIB1	outside_gene	NA	NA	T/TAATAA	NA	NA	125437164	125608185	0.1724	1.04 (1.02-1.06)	2.315e-06	37.8	0.00411	NA	NA	NA	NA	YES	0.316576	NA	125435231	125568374	0.1709	1.06 (1.04-1.07)	1.736e-09	29.7	0.02622	NA	NA	YES	125435231	125532731	0.1693	1.07 (1.05-1.09)	2.074e-09	29.4	0.0329
SHARPIN	chr8:143958463:C:T	NA	NA	YES	NA	main + no-proxy + no-biobank (chr8:144103704:G:A, chr8:144103704:G:A, chr8:144103704:G:A) / main + no-proxy + no-biobank (chr8:144099319:G:A, chr8:144069710:C:A, chr8:143958463:C:T)	Tier1	YES	rs72695404	8	143958463	PLEC	in_gene	intron_variant	NA	T/C	NA	NA	143891330	144370471	0.0516	1.11 (1.08-1.14)	4.775e-12	0	0.4948	NA	NA	NA	NA	YES	0.0185874	NA	143891330	144370471	0.0514	1.11 (1.08-1.15)	3.441e-11	0	0.5244	NA	NA	NA	143905235	144197581	0.0545	1.12 (1.08-1.17)	6.764e-09	0	0.5714
SHARPIN	chr8:144069710:C:A	NA	YES	NA	chr8:144099319:G:A	main + no-proxy + no-biobank (chr8:144103704:G:A, chr8:144103704:G:A, chr8:144103704:G:A) / main + no-proxy + no-biobank (chr8:144099319:G:A, chr8:144069710:C:A, chr8:143958463:C:T)	Tier1	YES	rs60394484	8	144069710	OPLAH	outside_gene	NA	NA	A/C	NA	NA	143891330	144370471	0.0479	1.12 (1.09-1.16)	2.954e-14	0	0.5577	NA	NA	NO	NA	NA	NA	NA	143891330	144370471	0.0471	1.13 (1.09-1.17)	8.365e-13	0	0.5784	1.14 (1.1-1.17)	3.4575e-14	NA	143905235	144197581	0.0488	1.13 (1.08-1.17)	1.054e-08	0	0.7115
SHARPIN	chr8:144099319:G:A	YES	NA	NA	NA	main + no-proxy + no-biobank (chr8:144103704:G:A, chr8:144103704:G:A, chr8:144103704:G:A) / main + no-proxy + no-biobank (chr8:144099319:G:A, chr8:144069710:C:A, chr8:143958463:C:T)	Tier1	YES	rs34674752	8	144099319	SHARPIN	in_gene	missense_variant	0.055	A/G	NA	YES	143891330	144370471	0.0474	1.12 (1.09-1.16)	2.489e-14	0	0.5826	1.11 (1.08-1.15)	5.4346e-12	YES	6.70581e-16	YES	4.9761e-05	NA	143891330	144370471	0.0465	1.13 (1.09-1.17)	1.089e-12	0	0.5935	NA	NA	NA	143905235	144197581	0.0482	1.13 (1.08-1.18)	8.373e-09	0	0.7206
SHARPIN	chr8:144103704:G:A	YES	YES	YES	NA	main + no-proxy + no-biobank (chr8:144103704:G:A, chr8:144103704:G:A, chr8:144103704:G:A) / main + no-proxy + no-biobank (chr8:144099319:G:A, chr8:144069710:C:A, chr8:143958463:C:T)	Tier1	YES	rs34173062	8	144103704	SHARPIN	in_gene	missense_variant	0.156	A/G	YES	NA	143891330	144370471	0.0781	1.13 (1.1-1.16)	3.31e-22	21.8	0.08852	1.15 (1.12-1.18)	8.95351e-27	YES	9.12816e-24	YES	5.81687e-24	YES	143891330	144370471	0.0792	1.13 (1.1-1.16)	9.276e-19	21.9	0.08788	1.13 (1.1-1.17)	3.9116e-20	YES	143905235	144197581	0.0869	1.13 (1.1-1.17)	4.967e-14	24.1	0.07316
ABCA1	chr9:104903697:C:G	YES	NA	YES	NA	main + no-biobank (chr9:104903697:C:G, chr9:104903697:C:G)	Tier1	YES	rs1800978	9	104903697	ABCA1	in_gene	intron_variant/5_prime_UTR_variant	NA	G/C	YES	NA	104891145	104927071	0.1267	1.05 (1.03-1.07)	3.537e-08	12.1	0.2322	1.05 (1.03-1.07)	3.53887e-08	NA	NA	NO	NA	NA	NA	NA	0.1271	1.06 (1.04-1.08)	5.492e-08	11.6	0.2413	NA	NA	YES	104872359	105122759	0.133	1.07 (1.05-1.1)	1.595e-08	11	0.2606
ECHDC3/USP6NL	chr10:11676714:A:G	YES	YES	YES	NA	main + no-proxy + no-biobank (chr10:11676714:A:G, chr10:11676714:A:G, chr10:11676714:A:G)	Tier1	YES	rs7912495	10	11676714	USP6NL	outside_gene	NA	NA	G/A	YES	NA	11446160	11686626	0.4698	1.07 (1.05-1.08)	1.72e-24	0	0.9516	1.06 (1.05-1.07)	2.81691e-20	NO	NA	NO	NA	YES	11442186	11708699	0.4726	1.07 (1.06-1.08)	6.376e-23	0	0.9566	1.06 (1.05-1.08)	1.66979e-18	YES	11446874	11694083	0.467	1.07 (1.05-1.09)	7.106e-15	0	0.9285
IPMK	chr10:58253643:C:T	YES	YES	NA	NA	main + no-proxy (chr10:58253643:C:T, chr10:58253643:C:T)	Tier1	NO	rs2790214	10	58253643	IPMK	in_gene	intron_variant	NA	T/C	YES	NA	58067983	58295786	0.2109	0.95 (0.94-0.97)	1.143e-09	0	0.7148	0.95 (0.94-0.97)	6.86612e-10	NO	NA	NA	NA	YES	58141798	58294727	0.2112	0.95 (0.94-0.97)	3.927e-08	0	0.708	0.95 (0.93-0.97)	3.00543e-08	NA	NA	NA	0.2112	0.95 (0.93-0.97)	1.929e-07	0	0.6304
ANK3	chr10:59979383:A:G	YES	NA	NA	NA	main + no-proxy (chr10:59979383:A:G, chr10:60025170:T:G)	Tier1	YES	rs10761425	10	59979383	CCDC6	outside_gene	NA	NA	A/G	YES	NA	59734279	60027829	0.4123	0.95 (0.94-0.96)	2.835e-14	0	0.6408	0.95 (0.94-0.96)	1.71167e-14	YES	0.0374147	NA	NA	NA	59779204	60027829	0.4137	0.95 (0.94-0.96)	4.888e-13	0	0.6542	NA	NA	NA	NA	NA	0.4105	0.96 (0.94-0.97)	4.004e-07	0	0.7675
ANK3	chr10:60025170:T:G	NA	YES	NA	NA	main + no-proxy (chr10:59979383:A:G, chr10:60025170:T:G)	Tier1	YES	rs7068231	10	60025170	ANK3	outside_gene	NA	NA	T/G	NA	NA	59734279	60027829	0.4045	0.95 (0.94-0.96)	3.358e-14	0	0.5156	NA	NA	YES	0.0455478	NA	NA	YES	59779204	60027829	0.4061	0.95 (0.94-0.96)	1.448e-13	0	0.5553	0.95 (0.94-0.96)	1.11289e-13	NA	NA	NA	0.4049	0.95 (0.94-0.97)	8.184e-08	0	0.6639
TSPAN14	chr10:80509705:T:C	YES	YES	YES	NA	main + no-proxy + no-biobank (chr10:80509705:T:C, chr10:80509705:T:C, chr10:80509705:T:C)	Tier1	YES	rs7080009	10	80509705	TSPAN14	in_gene	intron_variant	NA	T/C	YES	NA	80200789	80566561	0.1997	0.94 (0.93-0.96)	3.942e-14	17.2	0.1468	0.94 (0.93-0.96)	3.9483e-14	NO	NA	NO	NA	YES	80222925	80566561	0.1991	0.94 (0.93-0.96)	6.998e-12	17.9	0.1372	0.94 (0.93-0.96)	7.00459e-12	YES	80205899	80566561	0.1963	0.93 (0.91-0.95)	1.087e-12	12.2	0.2382
BLNK	chr10:96259827:T:C	NA	YES	NA	chr10:96281988:G:C	main + no-proxy + no-biobank (chr10:96281988:G:C, chr10:96259827:T:C, chr10:96281988:G:C)	Tier1	YES	rs10748668	10	96259827	BLNK	in_gene	intron_variant	NA	T/C	NA	NA	96244776	96675106	0.0436	0.9 (0.87-0.93)	2.663e-10	0	0.867	NA	NA	NO	NA	NA	NA	YES	96244776	96363432	0.0447	0.9 (0.87-0.93)	1.28e-09	0	0.8304	0.89 (0.86-0.92)	2.63794e-10	NA	96244776	96350318	0.0456	0.89 (0.85-0.93)	4.988e-08	0	0.8318
BLNK	chr10:96281988:G:C	YES	NA	YES	NA	main + no-proxy + no-biobank (chr10:96281988:G:C, chr10:96259827:T:C, chr10:96281988:G:C)	Tier1	YES	rs532674136	10	96281988	BLNK	outside_gene	NA	NA	C/G	YES	NA	96244776	96675106	0.0383	0.9 (0.87-0.93)	1.591e-10	0	0.7636	0.9 (0.87-0.93)	6.60009e-11	NO	NA	NO	NA	NA	96244776	96363432	0.0384	0.9 (0.87-0.93)	2.047e-09	0	0.7159	NA	NA	YES	96244776	96350318	0.0365	0.88 (0.84-0.92)	3.328e-08	0	0.7491
PLEKHA1	chr10:122435969:A:G	YES	NA	NA	NA	main (chr10:122435969:A:G)	Tier1	YES	rs7072204	10	122435969	ARMS2	outside_gene	NA	NA	G/A	YES	NA	122368474	122469687	0.4905	0.96 (0.95-0.98)	2.321e-09	0	0.7467	0.96 (0.95-0.98)	2.32216e-09	NA	NA	NA	NA	NA	NA	NA	0.4946	0.97 (0.95-0.98)	2.631e-07	0	0.5604	NA	NA	NA	NA	NA	0.4668	0.97 (0.95-0.98)	5.072e-05	0	0.7877
ANO5	chr11:22250324:A:T	NA	YES	NA	NA	no-proxy (chr11:22250324:A:T)	Tier2	NO	rs7481951	11	22250324	ANO5	in_gene	missense_variant	0.054	A/T	NA	NA	NA	NA	0.4179	1.04 (1.02-1.05)	6.407e-08	18.2	0.1345	NA	NA	NA	NA	NA	NA	YES	22157131	22261241	0.419	1.04 (1.03-1.06)	1.673e-09	11.5	0.2455	1.04 (1.03-1.06)	1.67389e-09	NA	NA	NA	0.4186	1.03 (1.02-1.05)	0.0001295	2.1	0.4309
CELF1/SPI1	chr11:47358789:G:T	YES	YES	YES	NA	main + no-proxy + no-biobank (chr11:47358789:G:T, chr11:47358789:G:T, chr11:47358789:G:T)	Tier1	YES	rs3740688	11	47358789	SPI1	in_gene	intron_variant/missense_variant	0.076	G/T	YES	NA	46980357	48157334	0.4566	0.95 (0.94-0.96)	1.864e-15	9	0.2923	0.95 (0.94-0.96)	1.86754e-15	NO	NA	NO	NA	YES	47210487	48388782	0.4573	0.95 (0.93-0.96)	2.277e-16	0.6	0.4618	0.95 (0.94-0.96)	3.71373e-14	YES	47210487	47925284	0.4505	0.94 (0.93-0.96)	9.141e-13	0	0.5225
MS4A	chr11:60173126:T:A	YES	YES	YES	NA	main + no-proxy + no-biobank (chr11:60173126:T:A, chr11:60173126:T:A, chr11:60173126:T:A)	Tier1	YES	rs7232	11	60173126	MS4A6A	in_gene	missense_variant	0.059/0.006	A/T	YES	NA	59724200	60337726	0.3632	0.91 (0.89-0.92)	1.033e-52	25.5	0.05179	0.9 (0.89-0.91)	1.7416e-56	NO	NA	NO	NA	YES	60055662	60337726	0.3604	0.9 (0.88-0.91)	1.886e-54	11.2	0.25	0.9 (0.88-0.91)	1.93373e-54	YES	60057450	60337726	0.3634	0.9 (0.89-0.92)	6.414e-32	12.4	0.235
PICALM	chr11:86139201:C:T	YES	NA	NA	NA	main + no-proxy + no-biobank (chr11:86156833:A:G, chr11:86156833:A:G, chr11:86156833:A:G) / main + no-proxy (chr11:86139201:C:T, chr11:86141937:G:A)	Tier1	YES	rs3844143	11	86139201	EED	outside_gene	NA	NA	T/C	NA	YES	85270802	86197495	0.4883	1.1 (1.08-1.11)	6.93e-51	0	0.8967	1.05 (1.03-1.07)	1.73397e-09	YES	1.73397e-09	YES	1.73397e-09	NA	85682187	86189678	0.484	1.1 (1.09-1.12)	2.109e-43	0	0.9066	NA	NA	NA	85770993	86189678	0.5131	1.11 (1.09-1.13)	2.454e-35	0	0.9238
PICALM	chr11:86141937:G:A	NA	YES	NA	chr11:86139201:C:T	main + no-proxy + no-biobank (chr11:86156833:A:G, chr11:86156833:A:G, chr11:86156833:A:G) / main + no-proxy (chr11:86139201:C:T, chr11:86141937:G:A)	Tier1	YES	rs10792831	11	86141937	EED	outside_gene	NA	NA	G/A	NA	NA	85270802	86197495	0.4959	0.91 (0.9-0.92)	3.097e-50	0	0.7156	NA	NA	NO	NA	NA	NA	NA	85682187	86189678	0.5009	0.91 (0.89-0.92)	2.64e-44	0	0.7805	0.95 (0.93-0.97)	1.36305e-08	NA	85770993	86189678	0.4708	0.9 (0.89-0.92)	4.122e-35	0	0.7956
PICALM	chr11:86156833:A:G	YES	YES	YES	NA	main + no-proxy + no-biobank (chr11:86156833:A:G, chr11:86156833:A:G, chr11:86156833:A:G) / main + no-proxy (chr11:86139201:C:T, chr11:86141937:G:A)	Tier1	YES	rs10792832	11	86156833	EED	outside_gene	NA	NA	A/G	YES	NA	85270802	86197495	0.3593	0.9 (0.89-0.91)	2.224e-61	9.4	0.2833	0.93 (0.91-0.94)	4.11668e-20	YES	4.11668e-20	YES	4.11668e-20	YES	85682187	86189678	0.3562	0.89 (0.88-0.91)	2.064e-53	6.7	0.3389	0.92 (0.91-0.94)	7.93148e-18	YES	85770993	86189678	0.3537	0.88 (0.87-0.9)	5.672e-45	0	0.4854
SORL1	chr11:121525902:C:T	YES	YES	YES	NA	main + no-proxy + no-biobank (chr11:121564878:T:C, chr11:121564878:T:C, chr11:121564878:T:C) / main + no-proxy + no-biobank (chr11:121525902:C:T, chr11:121525902:C:T, chr11:121525902:C:T)	Tier1	YES	rs59569393	11	121525902	SORL1	in_gene	intron_variant	NA	T/C	NA	YES	121470553	121620549	0.0479	1.09 (1.06-1.12)	9.314e-09	0	0.7097	1.12 (1.09-1.16)	3.54933e-15	YES	3.54933e-15	YES	3.54933e-15	NA	121480287	121620549	0.0481	1.09 (1.06-1.13)	1.415e-07	0	0.6794	1.13 (1.09-1.16)	9.80521e-13	NA	121482368	121620549	0.0474	1.09 (1.05-1.13)	2.166e-05	0	0.6027
SORL1	chr11:121564878:T:C	YES	YES	YES	NA	main + no-proxy + no-biobank (chr11:121564878:T:C, chr11:121564878:T:C, chr11:121564878:T:C) / main + no-proxy + no-biobank (chr11:121525902:C:T, chr11:121525902:C:T, chr11:121525902:C:T)	Tier1	YES	rs11218343	11	121564878	SORL1	in_gene	intron_variant	NA	C/T	YES	NA	121470553	121620549	0.0365	0.85 (0.82-0.88)	1.315e-22	0	0.603	0.82 (0.8-0.85)	5.97944e-29	YES	5.97944e-29	YES	5.97944e-29	YES	121480287	121620549	0.0362	0.85 (0.82-0.88)	9.954e-18	0	0.564	0.82 (0.79-0.86)	8.07424e-23	YES	121482368	121620549	0.0389	0.83 (0.79-0.87)	2.628e-17	0	0.6062
C1S	chr12:7055497:C:T	NA	NA	YES	NA	no-biobank (chr12:7055497:C:T)	Tier2	NO	rs3919533	12	7055497	C1S	in_gene	intron_variant	NA	C/T	NA	NA	NA	NA	0.1784	0.96 (0.94-0.98)	8.363e-07	26.7	0.04297	NA	NA	NA	NA	NA	NA	NA	NA	NA	0.1802	0.96 (0.94-0.98)	2.563e-06	27.1	0.03992	NA	NA	YES	7048232	7074644	0.1742	0.93 (0.91-0.96)	3.203e-09	15.6	0.1807
RIC8B	chr12:106811612:A:G	NA	YES	NA	NA	no-proxy (chr12:106811612:A:G)	Tier2	NO	rs7977765	12	106811612	RIC8B	in_gene	intron_variant	NA	G/A	NA	NA	NA	NA	0.2198	1.04 (1.02-1.05)	9.108e-07	0	0.8331	NA	NA	NA	NA	NA	NA	YES	106592815	106835927	0.2164	1.05 (1.03-1.06)	1.602e-08	0	0.8555	1.05 (1.03-1.06)	1.39028e-08	NA	NA	NA	0.2259	1.04 (1.02-1.06)	2.102e-05	0	0.8135
TPCN1/RITA1/IQCD	chr12:113205627:T:C	YES	YES	NA	NA	main + no-proxy (chr12:113205627:T:C, chr12:113205627:T:C)	Tier1	YES	rs7312205	12	113205627	IQCD	in_gene	intron_variant	NA	C/T	YES	NA	113125316	113314997	0.0917	1.08 (1.05-1.1)	2.244e-10	0	0.62	1.08 (1.05-1.1)	2.24615e-10	NO	NA	NA	NA	YES	113127612	113314997	0.0954	1.08 (1.05-1.11)	5.835e-10	0	0.6493	1.08 (1.05-1.11)	5.06762e-10	NA	NA	NA	0.076	1.08 (1.05-1.12)	7.728e-07	0	0.6014
GTF2H3	chr12:123650109:C:T	NA	YES	NA	NA	no-proxy (chr12:123650109:C:T)	Tier2	NO	rs34996665	12	123650109	GTF2H3	in_gene	intron_variant	NA	T/C	NA	NA	NA	NA	0.3949	1.03 (1.02-1.05)	1.155e-07	19.6	0.114	NA	NA	NA	NA	NA	NA	YES	123234981	124228209	0.3908	1.05 (1.03-1.06)	1.152e-10	16.5	0.1585	1.04 (1.03-1.06)	5.21662e-10	NA	NA	NA	0.3948	1.04 (1.02-1.06)	1.217e-05	16	0.1733
FERMT2	chr14:52924962:A:G	YES	NA	YES	NA	main + no-proxy + no-biobank (chr14:52924962:A:G, chr14:52933911:T:C, chr14:52924962:A:G)	Tier1	YES	rs17125924	14	52924962	FERMT2	in_gene	intron_variant	NA	G/A	YES	NA	52695331	53005311	0.093	1.09 (1.07-1.11)	8.614e-16	0	0.5457	1.09 (1.07-1.11)	8.63046e-16	NO	NA	NO	NA	NA	52545309	53329111	0.0932	1.1 (1.07-1.12)	1.657e-15	0	0.6041	NA	NA	YES	52730943	52986100	0.0894	1.09 (1.06-1.12)	1.689e-08	0	0.5316
FERMT2	chr14:52933911:T:C	NA	YES	NA	chr14:52924962:A:G	main + no-proxy + no-biobank (chr14:52924962:A:G, chr14:52933911:T:C, chr14:52924962:A:G)	Tier1	YES	rs17125944	14	52933911	FERMT2	in_gene	intron_variant	NA	C/T	NA	NA	52695331	53005311	0.0919	1.09 (1.07-1.11)	1.691e-15	0.6	0.4612	NA	NA	NO	NA	NA	NA	YES	52545309	53329111	0.0919	1.1 (1.07-1.12)	9.641e-16	0	0.5434	1.1 (1.07-1.12)	9.65808e-16	NA	52730943	52986100	0.0891	1.08 (1.05-1.12)	3.279e-08	0	0.491
SLC24A4/RIN3	chr14:92464917:G:A	YES	YES	NA	NA	main + no-proxy + no-biobank (chr14:92472511:G:A, chr14:92472511:G:A, chr14:92472511:G:A) / main + no-proxy (chr14:92464917:G:A, chr14:92464917:G:A)	Tier1	YES	rs7401792	14	92464917	SLC24A4	in_gene	intron_variant	NA	G/A	NA	YES	92374534	92676516	0.3658	1.05 (1.03-1.06)	9.944e-12	9.6	0.2799	1.04 (1.03-1.06)	1.24485e-10	YES	4.08648e-11	YES	4.08648e-11	NA	92385613	92676516	0.3694	1.05 (1.03-1.06)	1.662e-11	7.7	0.3167	1.05 (1.03-1.06)	7.19329e-11	NA	92393514	92676516	0.3744	1.05 (1.03-1.06)	1.202e-07	8.3	0.3106
SLC24A4/RIN3	chr14:92472511:G:A	YES	YES	YES	NA	main + no-proxy + no-biobank (chr14:92472511:G:A, chr14:92472511:G:A, chr14:92472511:G:A) / main + no-proxy (chr14:92464917:G:A, chr14:92464917:G:A)	Tier1	YES	rs12590654	14	92472511	SLC24A4	in_gene	intron_variant	NA	A/G	YES	NA	92374534	92676516	0.3243	0.93 (0.92-0.95)	5.863e-25	0	0.7728	0.93 (0.92-0.95)	7.26751e-24	YES	2.37957e-24	YES	2.37957e-24	YES	92385613	92676516	0.3212	0.93 (0.92-0.94)	2.661e-24	0	0.8146	0.93 (0.92-0.94)	5.18122e-24	YES	92393514	92676516	0.3238	0.93 (0.91-0.94)	4.392e-18	0	0.8275
IGH gene cluster	chr14:105733666:C:A	YES	NA	YES	NA	main + no-proxy (chr14:105733666:C:A, chr14:105775363:G:C) / main + no-proxy (chr14:106656649:A:C, chr14:106655145:C:T)	Tier1	YES	rs74093831	14	105733666	TMEM121	outside_gene	NA	NA	A/C	YES	NA	105483933	105807522	0.274	1.06 (1.05-1.08)	6.641e-13	0	0.9243	1.07 (1.05-1.08)	2.63207e-13	YES	9.74906e-05	YES	2.63207e-13	NA	105541128	105798591	0.2705	1.07 (1.05-1.09)	1.156e-10	0	0.8991	NA	NA	YES	105541128	105798591	0.2398	1.08 (1.06-1.11)	4.696e-10	0	0.9517
IGH gene cluster	chr14:105775363:G:C	NA	YES	NA	NA	main + no-proxy (chr14:105733666:C:A, chr14:105775363:G:C) / main + no-proxy (chr14:106656649:A:C, chr14:106655145:C:T)	Tier1	YES	rs2070636	14	105775363	TMEM121	outside_gene	NA	NA	C/G	NA	NA	105483933	105807522	0.3919	1.06 (1.04-1.07)	3.456e-11	1.8	0.4372	NA	NA	YES	0.00447436	NA	NA	YES	105541128	105798591	0.3842	1.06 (1.04-1.08)	8.798e-11	0	0.5172	1.06 (1.04-1.08)	1.20704e-10	NA	105541128	105798591	0.3483	1.07 (1.05-1.1)	1.198e-08	0.6	0.4614
IGH gene cluster	chr14:106655145:C:T	NA	YES	NA	chr14:106656649:A:C	main + no-proxy (chr14:105733666:C:A, chr14:105775363:G:C) / main + no-proxy (chr14:106656649:A:C, chr14:106655145:C:T)	Tier1	YES	rs2260790	14	106655145	TMEM121	outside_gene	NA	NA	T/C	NA	NA	106594077	106819212	0.1349	0.94 (0.92-0.96)	1.411e-11	0	0.9909	NA	NA	NO	NA	NA	NA	YES	106602163	106819791	0.1362	0.94 (0.92-0.96)	1.77e-10	0	0.9824	0.94 (0.92-0.96)	7.96064e-09	NA	106600450	106820074	0.1325	0.93 (0.9-0.95)	4.554e-09	0	0.9931
IGH gene cluster	chr14:106656649:A:C	YES	NA	NA	NA	main + no-proxy (chr14:105733666:C:A, chr14:105775363:G:C) / main + no-proxy (chr14:106656649:A:C, chr14:106655145:C:T)	Tier1	YES	rs56965016	14	106656649	TMEM121	outside_gene	NA	NA	C/A	YES	YES	106594077	106819212	0.1348	0.94 (0.92-0.96)	1.294e-11	0	0.9893	0.94 (0.92-0.95)	5.11463e-12	YES	3.48719e-12	YES	5.11463e-12	NA	106602163	106819791	0.1359	0.94 (0.92-0.96)	2.109e-10	0	0.9764	NA	NA	NA	106600450	106820074	0.1319	0.93 (0.9-0.95)	4.556e-09	0	0.9914
IGH gene cluster	chr14:106711684:T:C	NA	NA	YES	chr14:106656649:A:C	main + no-proxy (chr14:105733666:C:A, chr14:105775363:G:C) / main + no-proxy (chr14:106656649:A:C, chr14:106655145:C:T)	Tier1	YES	rs2157617	14	106711684	TMEM121	outside_gene	NA	NA	C/T	NA	NA	106594077	106819212	0.1325	0.94 (0.92-0.96)	2.521e-10	0	0.9344	NA	NA	NA	NA	NO	NA	NA	106602163	106819791	0.1332	0.94 (0.92-0.96)	5.308e-10	0	0.9377	NA	NA	YES	106600450	106820074	0.1318	0.93 (0.9-0.95)	2.323e-09	0	0.9569
ATP8B4	chr15:49901356:G:A	NA	NA	YES	NA	main + no-proxy + no-biobank (chr15:49903911:C:T, chr15:49972642:C:T, chr15:49972642:C:T) / no-biobank (chr15:49901356:G:A)	Tier1	YES	rs2009833	15	49901356	ATP8B4	in_gene	intron_variant	NA	A/G	NA	NA	49821480	50056682	0.3813	0.98 (0.97-0.99)	0.0005477	19.5	0.1144	NA	NA	NA	NA	YES	8.47362e-05	NA	49821480	49972642	0.3852	0.98 (0.96-0.99)	0.001132	19.5	0.1143	NA	NA	NA	49901356	50471197	0.368	0.95 (0.94-0.97)	1.467e-07	0	0.7768
ATP8B4	chr15:49903911:C:T	YES	NA	NA	NA	main + no-proxy + no-biobank (chr15:49903911:C:T, chr15:49972642:C:T, chr15:49972642:C:T) / no-biobank (chr15:49901356:G:A)	Tier1	YES	rs183428733	15	49903911	ATP8B4	in_gene	intron_variant	NA	T/C	YES	NA	49821480	50056682	0.0115	1.26 (1.18-1.35)	5.215e-12	0	0.4955	1.26 (1.18-1.35)	5.64033e-12	NO	NA	YES	6.46391e-13	NA	49821480	49972642	0.012	1.28 (1.19-1.37)	2.069e-11	0.8	0.4541	NA	NA	NA	49901356	50471197	0.0118	1.29 (1.18-1.41)	2.264e-08	8.7	0.336
ATP8B4	chr15:49972642:C:T	NA	YES	YES	chr15:49903911:C:T	main + no-proxy + no-biobank (chr15:49903911:C:T, chr15:49972642:C:T, chr15:49972642:C:T) / no-biobank (chr15:49901356:G:A)	Tier1	YES	rs138799625	15	49972642	ATP8B4	in_gene	missense_variant	0.859	T/C	NA	NA	49821480	50056682	0.0087	1.3 (1.2-1.41)	4.333e-11	0	0.6328	NA	NA	NO	NA	NO	NA	YES	49821480	49972642	0.0088	1.34 (1.23-1.47)	1.625e-11	0	0.6108	1.34 (1.23-1.46)	2.31581e-11	YES	49901356	50471197	0.0095	1.34 (1.22-1.48)	3.013e-09	0	0.5388
SPPL2A/USP8/USP50	chr15:50495212:A:T	NA	YES	NA	NA	main + no-proxy (chr15:50701476:TAAAA:T, chr15:50495212:A:T)	Tier2	YES	rs28648524	15	50495212	USP8	in_gene	intron_variant	NA	T/A	NA	NA	50421204	50944586	0.2102	0.95 (0.94-0.97)	1.063e-09	0	0.9288	NA	NA	YES	0.00562783	NA	NA	YES	50424436	50766432	0.2107	0.95 (0.93-0.97)	1.998e-08	0	0.9287	0.95 (0.93-0.97)	3.00616e-08	NA	NA	NA	0.2154	0.95 (0.93-0.97)	1.469e-07	0	0.9437
SPPL2A/USP8/USP50	chr15:50701476:TAAAA:T	YES	NA	NA	NA	main + no-proxy (chr15:50701476:TAAAA:T, chr15:50495212:A:T)	Tier2	YES	rs35336805	15	50701476	TRPM7	outside_gene	NA	NA	T/TAAAA	YES	NA	50421204	50944586	0.1967	0.95 (0.93-0.96)	3.443e-10	1.8	0.4383	0.96 (0.94-0.97)	3.96831e-07	YES	0.00355912	NA	NA	NA	50424436	50766432	0.1966	0.95 (0.93-0.97)	7.542e-07	0	0.5135	NA	NA	NA	NA	NA	0.1969	0.96 (0.94-0.98)	1.322e-05	0	0.4715
ADAM10	chr15:58388755:T:C	YES	YES	NA	NA	main + no-proxy + no-biobank (chr15:58730416:T:C, chr15:58763611:T:C, chr15:58764824:T:A) / main + no-proxy + no-biobank (chr15:58388755:T:C, chr15:58388755:T:C, chr15:58389310:G:C) / no-proxy (chr15:58701202:G:C)	Tier1	YES	rs2043085	15	58388755	LIPC	outside_gene	NA	NA	T/C	NA	YES	58379360	59215754	0.3907	0.96 (0.95-0.97)	3.724e-10	23.9	0.0652	0.96 (0.95-0.97)	9.53765e-10	YES	9.21952e-10	YES	0.00551182	NA	58379360	59120380	0.3913	0.96 (0.95-0.97)	1.536e-09	23.3	0.07129	0.96 (0.95-0.97)	2.50134e-09	NA	58379360	58982538	0.3824	0.96 (0.94-0.97)	3.36e-07	27.7	0.04213
ADAM10	chr15:58389310:G:C	NA	NA	YES	NA	main + no-proxy + no-biobank (chr15:58730416:T:C, chr15:58763611:T:C, chr15:58764824:T:A) / main + no-proxy + no-biobank (chr15:58388755:T:C, chr15:58388755:T:C, chr15:58389310:G:C) / no-proxy (chr15:58701202:G:C)	Tier1	YES	rs28698356	15	58389310	LIPC	outside_gene	NA	NA	G/C	NA	NA	58379360	59215754	0.4897	0.96 (0.95-0.97)	4.336e-09	0	0.4803	NA	NA	NA	NA	YES	0.0729865	NA	58379360	59120380	0.4892	0.96 (0.95-0.97)	3.179e-08	0.7	0.4593	NA	NA	NA	58379360	58982538	0.4887	0.95 (0.94-0.97)	1.993e-08	0	0.4742
ADAM10	chr15:58701202:G:C	NA	YES	NA	NA	main + no-proxy + no-biobank (chr15:58730416:T:C, chr15:58763611:T:C, chr15:58764824:T:A) / main + no-proxy + no-biobank (chr15:58388755:T:C, chr15:58388755:T:C, chr15:58389310:G:C) / no-proxy (chr15:58701202:G:C)	Tier1	YES	rs2657125	15	58701202	ADAM10	in_gene	intron_variant	NA	G/C	NA	NA	58379360	59215754	0.1349	1.07 (1.05-1.09)	6.695e-12	34.8	0.009544	NA	NA	YES	3.05786e-07	NA	NA	NA	58379360	59120380	0.1359	1.09 (1.06-1.11)	1.416e-14	28.8	0.03224	1.07 (1.05-1.1)	7.35842e-11	NA	58379360	58982538	0.1431	1.08 (1.06-1.11)	6.163e-11	32.8	0.01736
ADAM10	chr15:58730416:T:C	YES	NA	NA	NA	main + no-proxy + no-biobank (chr15:58730416:T:C, chr15:58763611:T:C, chr15:58764824:T:A) / main + no-proxy + no-biobank (chr15:58388755:T:C, chr15:58388755:T:C, chr15:58389310:G:C) / no-proxy (chr15:58701202:G:C)	Tier1	YES	rs442495	15	58730416	ADAM10	in_gene	intron_variant	NA	C/T	YES	NA	58379360	59215754	0.337	0.94 (0.93-0.95)	3.087e-21	0	0.6978	0.95 (0.93-0.96)	1.34691e-15	YES	0.146132	YES	2.00214e-20	NA	58379360	59120380	0.3402	0.94 (0.93-0.95)	7.437e-18	0	0.6792	NA	NA	NA	58379360	58982538	0.3127	0.94 (0.92-0.96)	6.886e-12	0	0.6743
ADAM10	chr15:58763611:T:C	NA	YES	NA	NA	main + no-proxy + no-biobank (chr15:58730416:T:C, chr15:58763611:T:C, chr15:58764824:T:A) / main + no-proxy + no-biobank (chr15:58388755:T:C, chr15:58388755:T:C, chr15:58389310:G:C) / no-proxy (chr15:58701202:G:C)	Tier1	YES	rs572107	15	58763611	MINDY2	outside_gene	NA	NA	C/T	NA	NA	58379360	59215754	0.3135	0.94 (0.93-0.95)	1.12e-20	2.2	0.43	NA	NA	YES	0.00353256	NA	NA	YES	58379360	59120380	0.315	0.94 (0.92-0.95)	4.264e-19	3.1	0.4101	0.94 (0.93-0.96)	7.84298e-15	NA	58379360	58982538	0.2881	0.94 (0.92-0.95)	4.367e-13	4.4	0.3861
ADAM10	chr15:58764824:T:A	NA	NA	YES	chr15:58730416:T:C	main + no-proxy + no-biobank (chr15:58730416:T:C, chr15:58763611:T:C, chr15:58764824:T:A) / main + no-proxy + no-biobank (chr15:58388755:T:C, chr15:58388755:T:C, chr15:58389310:G:C) / no-proxy (chr15:58701202:G:C)	Tier1	YES	rs602602	15	58764824	MINDY2	outside_gene	NA	NA	A/T	NA	NA	58379360	59215754	0.2977	0.94 (0.93-0.95)	7.72e-21	12.5	0.2247	NA	NA	NA	NA	NO	NA	NA	58379360	59120380	0.2993	0.94 (0.92-0.95)	1.225e-18	13.3	0.2114	NA	NA	YES	58379360	58982538	0.2747	0.93 (0.92-0.95)	1.224e-13	13.4	0.2162
APH1B	chr15:63277703:C:T	YES	YES	YES	NA	main + no-proxy + no-biobank (chr15:63277703:C:T, chr15:63277703:C:T, chr15:63277703:C:T)	Tier1	YES	rs117618017	15	63277703	APH1B	in_gene	missense_variant	0.049	T/C	YES	NA	63043900	63472698	0.1379	1.1 (1.08-1.12)	2.432e-25	0	0.5021	1.1 (1.08-1.12)	1.28741e-23	NO	NA	NO	NA	YES	63043900	63334341	0.1376	1.11 (1.09-1.13)	2.078e-24	4.1	0.3912	1.11 (1.08-1.13)	9.34828e-23	YES	63115191	63472582	0.1461	1.12 (1.09-1.15)	7.181e-20	0	0.6989
SNX1/CIAO2A	chr15:64078384:C:T	YES	YES	NA	NA	main + no-proxy + no-biobank (chr15:64078384:C:T, chr15:64078384:C:T, chr15:64148980:C:T)	Tier1	YES	rs367059	15	64078384	CIAO2A	in_gene	intron_variant	NA	T/C	YES	NA	64050715	64714152	0.2045	1.07 (1.05-1.08)	2.179e-17	0	0.6439	1.06 (1.05-1.08)	7.72411e-15	NO	NA	NO	NA	YES	63957219	64867598	0.2047	1.07 (1.05-1.09)	9.214e-17	0	0.5919	1.07 (1.05-1.08)	4.35082e-14	NA	64056659	64586736	0.214	1.07 (1.05-1.09)	1.921e-10	0	0.5197
SNX1/CIAO2A	chr15:64148980:C:T	NA	NA	YES	chr15:64078384:C:T	main + no-proxy + no-biobank (chr15:64078384:C:T, chr15:64078384:C:T, chr15:64148980:C:T)	Tier1	YES	rs36037221	15	64148980	SNX22	outside_gene	NA	NA	C/T	NA	NA	64050715	64714152	0.2156	1.06 (1.05-1.08)	4.917e-16	0	0.8683	NA	NA	NA	NA	NO	NA	NA	63957219	64867598	0.2163	1.07 (1.05-1.09)	1.058e-15	0	0.853	NA	NA	YES	64056659	64586736	0.2293	1.07 (1.05-1.09)	1.299e-10	0	0.7884
CTSH	chr15:78944951:C:T	YES	YES	NA	NA	main + no-proxy (chr15:78944951:C:T, chr15:78944951:C:T)	Tier1	YES	rs2289702	15	78944951	CTSH	in_gene	missense_variant/intron_variant/5_prime_UTR_variant	0.23	T/C	YES	NA	78926846	78947377	0.1043	0.94 (0.92-0.96)	4.003e-09	0	0.9811	0.94 (0.92-0.96)	4.00511e-09	NO	NA	NA	NA	YES	78926846	78944951	0.1044	0.94 (0.92-0.96)	5.922e-09	0	0.985	0.94 (0.92-0.96)	5.92458e-09	NA	NA	NA	0.0971	0.94 (0.91-0.96)	3.293e-06	0	0.9676
AXIN1	chr16:308322:G:C	YES	NA	NA	NA	main (chr16:308322:G:C)	Tier2	NO	rs8059634	16	308322	AXIN1	in_gene	intron_variant	NA	C/G	YES	NA	274052	731757	0.4468	0.97 (0.95-0.98)	3.826e-08	0	0.997	0.97 (0.96-0.98)	1.08168e-07	NA	NA	NA	NA	NA	NA	NA	0.4434	0.97 (0.96-0.98)	5.041e-06	0	0.9919	NA	NA	NA	NA	NA	0.4342	0.97 (0.95-0.98)	0.0001322	0	0.9909
MEFV	chr16:3250488:A:C	NA	NA	YES	NA	no-biobank (chr16:3250488:A:C)	Tier2	NO	rs181782815	16	3250488	MEFV	in_gene	intron_variant	NA	C/A	NA	NA	NA	NA	0.0022	1.45 (1.18-1.77)	0.0003123	82.4	2.92e-05	NA	NA	NA	NA	NA	NA	NA	NA	NA	0.0024	1.46 (1.17-1.82)	0.0008164	83.1	1.71e-05	NA	NA	YES	3250488	3250488	0.0023	2.58 (1.88-3.55)	4.339e-09	45.7	0.1584
IQCK	chr16:19729765:T:C	NA	YES	NA	chr16:19804089:G:A	main + no-proxy + no-biobank (chr16:19804089:G:A, chr16:19729765:T:C, chr16:19804089:G:A)	Tier1	YES	rs8056030	16	19729765	IQCK	in_gene	intron_variant	NA	C/T	NA	NA	19694877	19966411	0.1744	0.95 (0.93-0.97)	3.89e-09	8.3	0.3077	NA	NA	NO	NA	NA	NA	YES	19694877	19966411	0.1742	0.93 (0.91-0.95)	1.642e-12	0	0.6599	0.93 (0.91-0.95)	1.43819e-12	NA	19694877	19966411	0.1778	0.93 (0.91-0.95)	5.687e-11	0	0.6028
IQCK	chr16:19804089:G:A	YES	NA	YES	NA	main + no-proxy + no-biobank (chr16:19804089:G:A, chr16:19729765:T:C, chr16:19804089:G:A)	Tier1	YES	rs9926151	16	19804089	IQCK	in_gene	intron_variant	NA	A/G	YES	NA	19694877	19966411	0.1668	0.95 (0.94-0.97)	2.549e-09	5	0.3715	0.95 (0.94-0.97)	2.32319e-09	NO	NA	NO	NA	NA	19694877	19966411	0.1653	0.94 (0.92-0.95)	1.812e-12	0	0.7166	NA	NA	YES	19694877	19966411	0.1722	0.93 (0.91-0.95)	4.831e-12	0	0.7956
UBFD1	chr16:23432947:T:C	NA	NA	YES	chr16:23562384:CAG:C	main + no-proxy + no-biobank (chr16:23562384:CAG:C, chr16:23562384:CAG:C, chr16:23432947:T:C)	Tier1	NO	rs250555	16	23432947	COG7	in_gene	intron_variant	NA	C/T	NA	NA	23383078	23637032	0.1713	0.96 (0.94-0.97)	5.948e-08	3.4	0.4037	NA	NA	NA	NA	NO	NA	NA	23385792	23601679	0.1737	0.95 (0.94-0.97)	7.032e-08	1.7	0.4399	NA	NA	YES	23385792	23601679	0.1576	0.94 (0.92-0.96)	3.852e-08	0	0.5277
UBFD1	chr16:23562384:CAG:C	YES	YES	NA	NA	main + no-proxy + no-biobank (chr16:23562384:CAG:C, chr16:23562384:CAG:C, chr16:23432947:T:C)	Tier1	NO	rs35228710	16	23562384	UBFD1	in_gene	intron_variant	NA	C/CAG	YES	NA	23383078	23637032	0.1548	0.95 (0.93-0.97)	7.072e-09	9.2	0.2896	0.95 (0.93-0.97)	9.70303e-09	NO	NA	NO	NA	YES	23385792	23601679	0.1565	0.95 (0.93-0.96)	8.362e-09	7.1	0.3299	0.95 (0.93-0.96)	8.94321e-09	NA	23385792	23601679	0.1432	0.94 (0.91-0.96)	4.266e-08	7.3	0.3307
DOC2A	chr16:30010081:C:T	YES	NA	NA	NA	main + no-proxy + no-biobank (chr16:30010081:C:T, chr16:30086868:GTGA:G, chr16:30086868:GTGA:G)	Tier1	YES	rs1140239	16	30010081	DOC2A	in_gene	missense_variant	0.05	T/C	YES	NA	29861040	30105932	0.3837	0.96 (0.94-0.97)	3.579e-12	8.6	0.3002	0.96 (0.95-0.97)	1.37307e-09	NO	NA	NO	NA	NA	29871169	30105932	0.3807	0.96 (0.94-0.97)	5.476e-11	8.3	0.3063	NA	NA	NA	29871169	30105932	0.3745	0.95 (0.93-0.96)	2.21e-10	0	0.481
DOC2A	chr16:30086868:GTGA:G	NA	YES	YES	chr16:30010081:C:T	main + no-proxy + no-biobank (chr16:30010081:C:T, chr16:30086868:GTGA:G, chr16:30086868:GTGA:G)	Tier1	YES	rs3833842	16	30086868	TBX6	in_gene	intron_variant	NA	G/GTGA	NA	NA	29861040	30105932	0.3843	0.96 (0.94-0.97)	4.561e-12	8.4	0.305	NA	NA	NO	NA	NO	NA	YES	29871169	30105932	0.3805	0.95 (0.94-0.97)	4.083e-11	7.8	0.3176	0.95 (0.94-0.97)	4.9975e-11	YES	29871169	30105932	0.3741	0.94 (0.93-0.96)	7.879e-11	0	0.5236
KAT8/BCKDK	chr16:31111250:C:T	YES	NA	NA	NA	main (chr16:31111250:C:T)	Tier2	YES	rs889555	16	31111250	BCKDK	in_gene	intron_variant	NA	T/C	YES	NA	30612658	31161713	0.2856	0.96 (0.95-0.97)	5.429e-09	0	0.5165	0.97 (0.95-0.98)	2.16168e-06	NA	NA	NA	NA	NA	NA	NA	0.2865	0.97 (0.95-0.98)	5e-05	0	0.5863	NA	NA	NA	NA	NA	0.2759	0.96 (0.94-0.98)	6.321e-06	0	0.6478
IL34/MTSS2	chr16:70662369:T:C	YES	YES	YES	NA	main + no-proxy + no-biobank (chr16:70662369:T:C, chr16:70662369:T:C, chr16:70662369:T:C)	Tier1	YES	rs11538963	16	70662369	MTSS2	in_gene	3_prime_UTR_variant	NA	C/T	YES	NA	69742808	71203684	0.094	1.08 (1.06-1.1)	1.568e-12	5.2	0.3683	1.08 (1.06-1.1)	2.36429e-12	NO	NA	NO	NA	YES	70604132	71097797	0.0942	1.09 (1.07-1.12)	2.037e-13	0.4	0.4652	1.09 (1.06-1.12)	3.18753e-13	YES	70624592	70679884	0.0936	1.1 (1.07-1.13)	3.409e-10	6.7	0.3416
MAF	chr16:79574511:T:C	YES	YES	NA	NA	main + no-proxy (chr16:79574511:T:C, chr16:79574511:T:C)	Tier1	YES	rs450674	16	79574511	MAF	outside_gene	NA	NA	C/T	YES	NA	79532253	79595226	0.3741	0.96 (0.95-0.97)	2.374e-11	0	0.527	0.96 (0.95-0.97)	4.41673e-11	NO	NA	NA	NA	YES	79525378	79595226	0.3703	0.95 (0.94-0.96)	1.476e-12	0	0.6206	0.95 (0.94-0.97)	3.92147e-12	NA	NA	NA	0.3662	0.95 (0.94-0.97)	6.827e-08	0	0.6162
PLCG2	chr16:81739398:G:A	NA	NA	YES	chr16:81739604:A:G	main + no-proxy + no-biobank (chr16:81908423:C:G, chr16:81908423:C:G, chr16:81908423:C:G) / main + no-proxy + no-biobank (chr16:81942226:T:G, chr16:81942226:T:G, chr16:81937798:T:C) / main + no-proxy + no-biobank (chr16:81739604:A:G, chr16:81740537:T:G, chr16:81739398:G:A) / main (chr16:81883307:A:G) / main (chr16:81873876:G:A)	Tier1	YES	rs12446759	16	81739398	PLCG2	outside_gene	NA	NA	G/A	NA	NA	81655577	81962192	0.3893	0.95 (0.94-0.96)	4.338e-15	21.5	0.09042	NA	NA	NA	NA	NO	NA	NA	81737811	81962192	0.3885	0.95 (0.94-0.96)	8.765e-13	21.5	0.09001	NA	NA	YES	81737811	81960369	0.403	0.94 (0.92-0.95)	2.803e-13	15.8	0.1776
PLCG2	chr16:81739604:A:G	YES	NA	NA	NA	main + no-proxy + no-biobank (chr16:81908423:C:G, chr16:81908423:C:G, chr16:81908423:C:G) / main + no-proxy + no-biobank (chr16:81942226:T:G, chr16:81942226:T:G, chr16:81937798:T:C) / main + no-proxy + no-biobank (chr16:81739604:A:G, chr16:81740537:T:G, chr16:81739398:G:A) / main (chr16:81883307:A:G) / main (chr16:81873876:G:A)	Tier1	YES	rs12444183	16	81739604	PLCG2	outside_gene	NA	NA	A/G	NA	YES	81655577	81962192	0.3747	0.95 (0.94-0.96)	9.357e-16	20.9	0.0968	0.95 (0.94-0.96)	1.76179e-14	YES	0.0140643	YES	1.48488e-14	NA	81737811	81962192	0.3731	0.95 (0.94-0.96)	1.446e-13	21.3	0.09288	NA	NA	NA	81737811	81960369	0.3824	0.94 (0.92-0.96)	4.784e-13	18.2	0.1413
PLCG2	chr16:81740537:T:G	NA	YES	NA	NA	main + no-proxy + no-biobank (chr16:81908423:C:G, chr16:81908423:C:G, chr16:81908423:C:G) / main + no-proxy + no-biobank (chr16:81942226:T:G, chr16:81942226:T:G, chr16:81937798:T:C) / main + no-proxy + no-biobank (chr16:81739604:A:G, chr16:81740537:T:G, chr16:81739398:G:A) / main (chr16:81883307:A:G) / main (chr16:81873876:G:A)	Tier1	YES	rs4544235	16	81740537	PLCG2	outside_gene	NA	NA	T/G	NA	NA	81655577	81962192	0.4225	0.95 (0.94-0.96)	2.515e-15	0	0.5719	NA	NA	YES	0.0183508	NA	NA	NA	81737811	81962192	0.4251	0.95 (0.93-0.96)	1.553e-13	0	0.569	0.95 (0.94-0.96)	2.13368e-12	NA	81737811	81960369	0.4252	0.94 (0.92-0.96)	1.096e-12	0	0.6694
PLCG2	chr16:81873876:G:A	YES	NA	NA	NA	main + no-proxy + no-biobank (chr16:81908423:C:G, chr16:81908423:C:G, chr16:81908423:C:G) / main + no-proxy + no-biobank (chr16:81942226:T:G, chr16:81942226:T:G, chr16:81937798:T:C) / main + no-proxy + no-biobank (chr16:81739604:A:G, chr16:81740537:T:G, chr16:81739398:G:A) / main (chr16:81883307:A:G) / main (chr16:81873876:G:A)	Tier1	YES	rs4888184	16	81873876	PLCG2	in_gene	intron_variant	NA	G/A	NA	YES	81655577	81962192	0.1049	1.05 (1.03-1.07)	4.386e-07	0	0.7916	1.06 (1.04-1.08)	8.03964e-09	YES	1.40659e-08	YES	1.22565e-08	NA	81737811	81962192	0.1055	1.05 (1.02-1.07)	5.628e-05	0	0.7813	NA	NA	NA	81737811	81960369	0.11	1.06 (1.03-1.09)	1.108e-05	0	0.8141
PLCG2	chr16:81883307:A:G	YES	NA	NA	NA	main + no-proxy + no-biobank (chr16:81908423:C:G, chr16:81908423:C:G, chr16:81908423:C:G) / main + no-proxy + no-biobank (chr16:81942226:T:G, chr16:81942226:T:G, chr16:81937798:T:C) / main + no-proxy + no-biobank (chr16:81739604:A:G, chr16:81740537:T:G, chr16:81739398:G:A) / main (chr16:81883307:A:G) / main (chr16:81873876:G:A)	Tier1	YES	rs11548656	16	81883307	PLCG2	in_gene	missense_variant/intron_variant	0.068	G/A	NA	YES	81655577	81962192	0.039	0.91 (0.88-0.94)	1.14e-08	0	0.9747	0.91 (0.88-0.94)	3.2829e-09	YES	2.40091e-09	YES	3.71033e-10	NA	81737811	81962192	0.0396	0.91 (0.88-0.95)	6.281e-07	0	0.975	NA	NA	NA	81737811	81960369	0.0391	0.91 (0.87-0.95)	3.67e-05	0	0.9754
PLCG2	chr16:81908423:C:G	YES	YES	YES	NA	main + no-proxy + no-biobank (chr16:81908423:C:G, chr16:81908423:C:G, chr16:81908423:C:G) / main + no-proxy + no-biobank (chr16:81942226:T:G, chr16:81942226:T:G, chr16:81937798:T:C) / main + no-proxy + no-biobank (chr16:81739604:A:G, chr16:81740537:T:G, chr16:81739398:G:A) / main (chr16:81883307:A:G) / main (chr16:81873876:G:A)	Tier1	YES	rs72824905	16	81908423	PLCG2	in_gene	missense_variant	0.085	G/C	YES	NA	81655577	81962192	0.0096	0.73 (0.67-0.78)	6.669e-17	0	0.9952	0.72 (0.66-0.77)	4.4214e-18	YES	1.88073e-18	YES	1.68618e-18	NA	81737811	81962192	0.0101	0.73 (0.67-0.79)	1.449e-14	0	0.9943	0.71 (0.66-0.77)	6.93606e-16	NA	81737811	81960369	0.0081	0.73 (0.66-0.81)	1.321e-09	0	0.9793
PLCG2	chr16:81937798:T:C	NA	NA	YES	NA	main + no-proxy + no-biobank (chr16:81908423:C:G, chr16:81908423:C:G, chr16:81908423:C:G) / main + no-proxy + no-biobank (chr16:81942226:T:G, chr16:81942226:T:G, chr16:81937798:T:C) / main + no-proxy + no-biobank (chr16:81739604:A:G, chr16:81740537:T:G, chr16:81739398:G:A) / main (chr16:81883307:A:G) / main (chr16:81873876:G:A)	Tier1	YES	rs1071644	16	81937798	PLCG2	in_gene	synonymous_variant	NA	T/C	NA	NA	81655577	81962192	0.4784	1.05 (1.03-1.06)	1.539e-13	0	0.751	NA	NA	NA	NA	YES	0.00422465	NA	81737811	81962192	0.4788	1.05 (1.04-1.07)	4.29e-15	0	0.753	NA	NA	NA	81737811	81960369	0.4815	1.05 (1.04-1.07)	2.375e-10	0	0.7282
PLCG2	chr16:81942226:T:G	YES	YES	NA	NA	main + no-proxy + no-biobank (chr16:81908423:C:G, chr16:81908423:C:G, chr16:81908423:C:G) / main + no-proxy + no-biobank (chr16:81942226:T:G, chr16:81942226:T:G, chr16:81937798:T:C) / main + no-proxy + no-biobank (chr16:81739604:A:G, chr16:81740537:T:G, chr16:81739398:G:A) / main (chr16:81883307:A:G) / main (chr16:81873876:G:A)	Tier1	YES	rs4485362	16	81942226	PLCG2	in_gene	intron_variant	NA	G/T	NA	YES	81655577	81962192	0.465	0.95 (0.94-0.97)	2.739e-14	0	0.6166	0.95 (0.94-0.96)	5.61575e-18	YES	6.98933e-19	YES	0.0092897	YES	81737811	81962192	0.4646	0.95 (0.93-0.96)	6.15e-16	0	0.6146	0.94 (0.93-0.95)	2.70949e-19	NA	81737811	81960369	0.4653	0.95 (0.93-0.96)	3.906e-10	0	0.5556
C16orf95	chr16:87200332:C:G	NA	YES	NA	NA	no-proxy (chr16:87200332:C:G)	Tier2	NO	rs8047567	16	87200332	C16orf95	outside_gene	NA	NA	C/G	NA	NA	NA	NA	0.3523	0.97 (0.95-0.98)	4.768e-07	13.7	0.2039	NA	NA	NA	NA	NA	NA	YES	87188547	87224482	0.3554	0.96 (0.95-0.97)	2.566e-08	4.8	0.3765	0.96 (0.95-0.98)	4.4843e-08	NA	NA	NA	0.3381	0.97 (0.95-0.99)	0.0002923	0.6	0.4608
PRDM7	chr16:90103687:G:A	YES	YES	YES	NA	main + no-proxy + no-biobank (chr16:90103687:G:A, chr16:90103687:G:A, chr16:90103687:G:A)	Tier1	YES	rs56407236	16	90103687	PRDM7	outside_gene	NA	NA	A/G	YES	NA	89575216	90103687	0.0676	1.11 (1.08-1.13)	1.938e-14	0	0.6683	1.11 (1.08-1.14)	3.26214e-15	NO	NA	NO	NA	YES	89746522	90103687	0.0671	1.12 (1.09-1.15)	1.568e-14	0	0.7714	1.12 (1.09-1.15)	1.59347e-14	YES	90059414	90103687	0.0687	1.12 (1.08-1.16)	1.186e-10	0	0.7715
WDR81/SERPINF2	chr17:1749797:G:A	YES	YES	NA	NA	main + no-proxy (chr17:1749797:G:A, chr17:1749797:G:A)	Tier1	YES	rs3976	17	1749797	SERPINF2	in_gene	intron_variant	NA	A/G	YES	NA	1486735	1754605	0.2255	1.05 (1.04-1.07)	6.328e-11	0	0.7503	1.05 (1.04-1.07)	5.01605e-11	NO	NA	NA	NA	YES	1485778	2071740	0.2253	1.05 (1.04-1.07)	1.615e-10	0	0.7806	1.05 (1.04-1.07)	1.56844e-10	NA	NA	NA	0.2175	1.05 (1.03-1.07)	1.658e-06	0	0.6603
SCIMP/RABEP1	chr17:5236512:G:A	YES	YES	NA	NA	main + no-proxy + no-biobank (chr17:5236512:G:A, chr17:5236512:G:A, chr17:5236513:C:T)	Tier1	YES	rs57402520	17	5236512	SCIMP	outside_gene	NA	NA	A/G	YES	NA	4802814	5371652	0.1297	1.07 (1.05-1.09)	4.568e-13	0	0.5195	1.08 (1.06-1.1)	4.63351e-15	NO	NA	NO	NA	YES	4802814	5369413	0.1319	1.06 (1.04-1.08)	1.253e-08	14.3	0.1955	1.06 (1.04-1.08)	1.09637e-08	NA	4802814	5369413	0.1236	1.08 (1.06-1.11)	3.935e-10	0	0.5436
SCIMP/RABEP1	chr17:5236513:C:T	NA	NA	YES	chr17:5236512:G:A	main + no-proxy + no-biobank (chr17:5236512:G:A, chr17:5236512:G:A, chr17:5236513:C:T)	Tier1	YES	rs58124010	17	5236513	SCIMP	outside_gene	NA	NA	T/C	NA	NA	4802814	5371652	0.13	1.07 (1.05-1.09)	5.169e-13	0	0.5627	NA	NA	NA	NA	NO	NA	NA	4802814	5369413	0.1319	1.06 (1.04-1.08)	1.366e-08	13.3	0.2102	NA	NA	YES	4802814	5369413	0.1234	1.08 (1.06-1.11)	3.695e-10	0	0.5857
MYO15A/TOM1L2	chr17:17967660:G:T	YES	NA	NA	NA	main (chr17:17967660:G:T)	Tier1	YES	rs60073596	17	17967660	TOM1L2	in_gene	intron_variant	NA	T/G	YES	NA	17823334	18358422	0.3367	0.96 (0.95-0.97)	1.692e-09	10.4	0.2637	0.96 (0.95-0.97)	1.6935e-09	NA	NA	NA	NA	NA	NA	NA	0.3395	0.97 (0.95-0.98)	1.237e-06	7.1	0.3283	NA	NA	NA	NA	NA	0.3382	0.97 (0.96-0.99)	0.001366	1.6	0.4407
GRN	chr17:44352876:C:T	YES	YES	YES	NA	main + no-proxy + no-biobank (chr17:44352876:C:T, chr17:44352876:C:T, chr17:44352876:C:T)	Tier1	YES	rs5848	17	44352876	GRN	in_gene	3_prime_UTR_variant	NA	T/C	YES	NA	44349572	44547036	0.294	1.06 (1.05-1.08)	6.696e-19	12.7	0.221	1.06 (1.05-1.08)	4.44446e-18	NO	NA	NO	NA	YES	44315400	44527483	0.2969	1.07 (1.05-1.08)	1.536e-17	13.2	0.2127	1.06 (1.05-1.08)	1.20082e-16	YES	44350364	44352876	0.2932	1.06 (1.04-1.08)	2.526e-10	7	0.3364
MAPT	chr17:46014622:T:C	YES	NA	NA	NA	main + no-proxy + no-biobank (chr17:46014622:T:C, chr17:46024505:A:G, chr17:46779760:CT:C)	Tier1	YES	rs62062271	17	46014622	MAPT	in_gene	intron_variant	NA	C/T	YES	NA	45382815	46788237	0.2188	0.94 (0.93-0.96)	7.011e-15	16.7	0.1571	0.94 (0.93-0.96)	1.47374e-14	NO	NA	YES	1.36512e-05	NA	45382815	46789236	0.2165	0.93 (0.92-0.95)	9.226e-16	10.5	0.2637	NA	NA	NA	45386127	46788237	0.232	0.94 (0.92-0.96)	1.078e-10	14.8	0.1955
MAPT	chr17:46024505:A:G	NA	YES	NA	chr17:46014622:T:C	main + no-proxy + no-biobank (chr17:46014622:T:C, chr17:46024505:A:G, chr17:46779760:CT:C)	Tier1	YES	rs8712	17	46024505	MAPT	in_gene	3_prime_UTR_variant	NA	G/A	NA	NA	45382815	46788237	0.2123	0.94 (0.93-0.96)	7.204e-15	23.3	0.07142	NA	NA	NO	NA	NA	NA	YES	45382815	46789236	0.2091	0.93 (0.92-0.95)	9.028e-16	17.9	0.1373	0.93 (0.92-0.95)	5.25516e-15	NA	45386127	46788237	0.224	0.94 (0.92-0.96)	2.233e-10	17.8	0.1471
MAPT	chr17:46779760:CT:C	NA	NA	YES	NA	main + no-proxy + no-biobank (chr17:46014622:T:C, chr17:46024505:A:G, chr17:46779760:CT:C)	Tier1	YES	rs139495016	17	46779760	WNT3	in_gene	intron_variant	NA	CT/C	NA	NA	45382815	46788237	0.2263	0.94 (0.93-0.96)	5.912e-11	28.3	0.03664	NA	NA	NA	NA	YES	0.278821	NA	45382815	46789236	0.2284	0.93 (0.92-0.95)	2.834e-12	22.1	0.09003	NA	NA	YES	45386127	46788237	0.2305	0.93 (0.91-0.95)	6.132e-12	23.8	0.07552
ABI3	chr17:49219935:T:C	YES	YES	YES	NA	main + no-proxy + no-biobank (chr17:49219935:T:C, chr17:49219935:T:C, chr17:49219935:T:C) / no-proxy (chr17:49267168:T:C)	Tier1	YES	rs616338	17	49219935	ABI3	in_gene	missense_variant	0.024	T/C	YES	NA	49219935	49404152	0.0126	1.31 (1.23-1.39)	7.845e-18	0	0.5843	1.29 (1.21-1.37)	3.66142e-16	YES	9.75359e-16	NO	NA	YES	49209747	49437814	0.0129	1.3 (1.22-1.39)	2.739e-14	0	0.5521	1.28 (1.2-1.37)	7.57775e-13	YES	49209747	49373413	0.014	1.31 (1.2-1.43)	1.486e-09	5.1	0.386
ABI3	chr17:49267168:T:C	NA	YES	NA	NA	main + no-proxy + no-biobank (chr17:49219935:T:C, chr17:49219935:T:C, chr17:49219935:T:C) / no-proxy (chr17:49267168:T:C)	Tier1	YES	rs11655466	17	49267168	PHOSPHO1	outside_gene	NA	NA	T/C	NA	NA	49219935	49404152	0.4648	1.04 (1.03-1.06)	5.477e-10	14.5	0.1927	NA	NA	YES	7.26866e-08	NA	NA	NA	49209747	49437814	0.4672	1.05 (1.03-1.06)	2.546e-10	11.4	0.2474	1.04 (1.03-1.06)	1.70902e-08	NA	49209747	49373413	0.4761	1.05 (1.03-1.06)	7.007e-08	15.3	0.1855
TSPOAP1	chr17:58326988:A:G	YES	YES	NA	NA	main + no-proxy + no-biobank (chr17:58326988:A:G, chr17:58326988:A:G, chr17:58332680:A:G)	Tier1	YES	rs2526378	17	58326988	TSPOAP1	in_gene	intron_variant	NA	G/A	YES	NA	58313062	58861925	0.4642	0.96 (0.94-0.97)	6.815e-13	16.5	0.1585	0.96 (0.94-0.97)	4.49234e-13	NO	NA	NO	NA	YES	58205727	59210093	0.4672	0.95 (0.94-0.97)	2.791e-12	15.2	0.1792	0.95 (0.94-0.97)	2.00303e-12	NA	58222906	59152355	0.4497	0.94 (0.93-0.96)	3.48e-13	5.2	0.3699
TSPOAP1	chr17:58332680:A:G	NA	NA	YES	chr17:58326988:A:G	main + no-proxy + no-biobank (chr17:58326988:A:G, chr17:58326988:A:G, chr17:58332680:A:G)	Tier1	YES	rs2526377	17	58332680	TSPOAP1	outside_gene	NA	NA	G/A	NA	NA	58313062	58861925	0.456	0.96 (0.94-0.97)	8.298e-13	19.7	0.1127	NA	NA	NA	NA	NO	NA	NA	58205727	59210093	0.4585	0.95 (0.94-0.97)	3.802e-12	18.5	0.1285	NA	NA	YES	58222906	59152355	0.4433	0.94 (0.92-0.96)	2.092e-13	7.6	0.3234
ACE	chr17:63470992:C:T	YES	NA	YES	NA	main + no-proxy + no-biobank (chr17:63471557:C:T, chr17:63471557:C:T, chr17:63471557:C:T) / main + no-proxy + no-biobank (chr17:63470992:C:T, chr17:63478502:CA:C, chr17:63470992:C:T)	Tier1	YES	rs185105129	17	63470992	ACE	outside_gene	NA	NA	T/C	NA	YES	63422371	63502251	0.0159	1.18 (1.13-1.24)	2.829e-11	15.6	0.1922	1.16 (1.1-1.22)	5.05343e-09	YES	5.46548e-09	YES	5.46548e-09	NA	63449082	63502251	0.0157	1.18 (1.12-1.25)	3.111e-09	17.5	0.1631	NA	NA	NA	63422371	63502251	0.015	1.25 (1.17-1.34)	4.557e-10	12.4	0.2526
ACE	chr17:63471557:C:T	YES	YES	YES	NA	main + no-proxy + no-biobank (chr17:63471557:C:T, chr17:63471557:C:T, chr17:63471557:C:T) / main + no-proxy + no-biobank (chr17:63470992:C:T, chr17:63478502:CA:C, chr17:63470992:C:T)	Tier1	YES	rs4277405	17	63471557	ACE	outside_gene	NA	NA	C/T	YES	NA	63422371	63502251	0.3854	0.94 (0.93-0.95)	1.672e-21	0	0.8856	0.94 (0.93-0.96)	2.72185e-19	YES	3.02857e-19	YES	3.02857e-19	YES	63449082	63502251	0.3876	0.94 (0.92-0.95)	1.918e-20	0	0.8015	0.94 (0.93-0.95)	8.95768e-19	YES	63422371	63502251	0.3854	0.94 (0.92-0.95)	2.947e-14	0	0.808
ACE	chr17:63478502:CA:C	NA	YES	NA	chr17:63470992:C:T	main + no-proxy + no-biobank (chr17:63471557:C:T, chr17:63471557:C:T, chr17:63471557:C:T) / main + no-proxy + no-biobank (chr17:63470992:C:T, chr17:63478502:CA:C, chr17:63470992:C:T)	Tier1	YES	rs367727597	17	63478502	ACE	in_gene	intron_variant	NA	C/CA	NA	NA	63422371	63502251	0.0157	1.24 (1.16-1.32)	6.784e-10	12.6	0.2465	NA	NA	NO	NA	NA	NA	NA	63449082	63502251	0.0157	1.24 (1.16-1.32)	6.784e-10	12.6	0.2465	1.21 (1.13-1.29)	3.68141e-08	NA	63422371	63502251	0.0154	1.24 (1.16-1.33)	1.003e-09	14.5	0.2184
ZCCHC2	chr18:62495558:T:C	NA	NA	YES	NA	no-biobank (chr18:62495558:T:C)	Tier2	NO	rs4941139	18	62495558	ZCCHC2	outside_gene	NA	NA	C/T	NA	NA	NA	NA	0.329	0.98 (0.96-0.99)	0.0006063	14.3	0.1927	NA	NA	NA	NA	NA	NA	NA	NA	NA	0.3287	0.97 (0.95-0.98)	8.78e-06	0.6	0.4621	NA	NA	YES	62458740	62587918	0.3267	0.95 (0.93-0.97)	2.64e-08	0	0.816
ABCA7	chr19:1038077:T:G	NA	YES	NA	chr19:1043979:C:G	main + no-proxy + no-biobank (chr19:1050875:A:G, chr19:1050875:A:G, chr19:1050875:A:G) / main + no-proxy + no-biobank (chr19:1043979:C:G, chr19:1038077:T:G, chr19:1058177:A:G) / main (chr19:1061893:G:C) / main + no-proxy (chr19:1059057:G:A, chr19:1059057:G:A)	Tier1	YES	rs2070217	19	1038077	CNN2	in_gene	3_prime_UTR_variant	NA	G/T	NA	NA	897770	1257137	0.0395	0.89 (0.86-0.92)	4.136e-12	1.8	0.4376	NA	NA	NO	NA	NA	NA	NA	897770	1257137	0.0394	0.89 (0.86-0.92)	4.319e-10	1.9	0.4365	0.83 (0.8-0.86)	1.3793e-22	NA	957975	1120273	0.0362	0.9 (0.86-0.94)	7.081e-06	7.5	0.3287
ABCA7	chr19:1043979:C:G	YES	NA	NA	NA	main + no-proxy + no-biobank (chr19:1050875:A:G, chr19:1050875:A:G, chr19:1050875:A:G) / main + no-proxy + no-biobank (chr19:1043979:C:G, chr19:1038077:T:G, chr19:1058177:A:G) / main (chr19:1061893:G:C) / main + no-proxy (chr19:1059057:G:A, chr19:1059057:G:A)	Tier1	YES	rs113767014	19	1043979	ABCA7	in_gene	intron_variant	NA	G/C	NA	YES	897770	1257137	0.0395	0.89 (0.86-0.92)	2.702e-12	4.3	0.387	0.83 (0.8-0.86)	1.46248e-26	YES	1.643e-26	YES	1.643e-26	NA	897770	1257137	0.0393	0.89 (0.86-0.92)	5.589e-10	4.2	0.3895	NA	NA	NA	957975	1120273	0.0361	0.9 (0.86-0.94)	1.057e-05	9.6	0.2903
ABCA7	chr19:1050875:A:G	YES	YES	YES	NA	main + no-proxy + no-biobank (chr19:1050875:A:G, chr19:1050875:A:G, chr19:1050875:A:G) / main + no-proxy + no-biobank (chr19:1043979:C:G, chr19:1038077:T:G, chr19:1058177:A:G) / main (chr19:1061893:G:C) / main + no-proxy (chr19:1059057:G:A, chr19:1059057:G:A)	Tier1	YES	rs12151021	19	1050875	ABCA7	in_gene	intron_variant	NA	A/G	YES	NA	897770	1257137	0.3288	1.09 (1.08-1.11)	8.192e-39	30.6	0.02319	1.12 (1.1-1.13)	1.9042e-55	YES	1.10496e-55	YES	1.10496e-55	YES	897770	1257137	0.3293	1.1 (1.08-1.12)	1.93e-38	25.2	0.05733	1.12 (1.11-1.14)	3.43316e-53	YES	957975	1120273	0.3409	1.12 (1.1-1.14)	7.225e-37	5.5	0.3659
ABCA7	chr19:1058177:A:G	NA	NA	YES	chr19:1043979:C:G	main + no-proxy + no-biobank (chr19:1050875:A:G, chr19:1050875:A:G, chr19:1050875:A:G) / main + no-proxy + no-biobank (chr19:1043979:C:G, chr19:1038077:T:G, chr19:1058177:A:G) / main (chr19:1061893:G:C) / main + no-proxy (chr19:1059057:G:A, chr19:1059057:G:A)	Tier1	YES	rs4147918	19	1058177	ABCA7	in_gene	missense_variant	0.152	G/A	NA	NA	897770	1257137	0.0447	0.9 (0.88-0.93)	7.026e-11	14.8	0.1908	NA	NA	NA	NA	NO	NA	NA	897770	1257137	0.0453	0.91 (0.88-0.94)	2.151e-08	13.5	0.2138	NA	NA	NA	957975	1120273	0.0383	0.9 (0.86-0.94)	3.093e-06	16.9	0.1667
ABCA7	chr19:1059057:G:A	YES	YES	NA	NA	main + no-proxy + no-biobank (chr19:1050875:A:G, chr19:1050875:A:G, chr19:1050875:A:G) / main + no-proxy + no-biobank (chr19:1043979:C:G, chr19:1038077:T:G, chr19:1058177:A:G) / main (chr19:1061893:G:C) / main + no-proxy (chr19:1059057:G:A, chr19:1059057:G:A)	Tier1	YES	rs114782266	19	1059057	ABCA7	in_gene	missense_variant	0.364	A/G	NA	YES	897770	1257137	0.0064	1.29 (1.19-1.41)	2.282e-09	11.4	0.3007	1.33 (1.22-1.45)	4.94745e-11	YES	3.8669e-11	YES	3.8669e-11	NA	897770	1257137	0.0063	1.29 (1.17-1.42)	1.427e-07	16.4	0.2312	1.33 (1.21-1.47)	4.12803e-09	NA	957975	1120273	0.0068	1.3 (1.16-1.45)	6.02e-06	19.4	0.2044
ABCA7	chr19:1061893:G:C	YES	NA	NA	NA	main + no-proxy + no-biobank (chr19:1050875:A:G, chr19:1050875:A:G, chr19:1050875:A:G) / main + no-proxy + no-biobank (chr19:1043979:C:G, chr19:1038077:T:G, chr19:1058177:A:G) / main (chr19:1061893:G:C) / main + no-proxy (chr19:1059057:G:A, chr19:1059057:G:A)	Tier1	YES	rs200538373	19	1061893	ABCA7	in_gene	splice_donor_5th_base_variant&intron_variant	NA	C/G	NA	YES	897770	1257137	0.0048	1.48 (1.32-1.66)	7.778e-12	0	0.4558	1.51 (1.35-1.69)	6.89161e-13	YES	5.12795e-13	YES	5.12795e-13	NA	897770	1257137	0.0053	1.42 (1.25-1.61)	7.07e-08	0	0.5341	NA	NA	NA	957975	1120273	0.0044	1.52 (1.27-1.82)	4.253e-06	0	0.5429
KLF16/REXO1	chr19:1837961:G:A	YES	NA	NA	NA	main (chr19:1837961:G:A)	Tier1	YES	rs35202074	19	1837961	REXO1	in_gene	intron_variant	NA	A/G	YES	NA	1808601	1891993	0.4715	0.96 (0.95-0.98)	2.138e-08	0	0.6415	0.96 (0.95-0.98)	8.42845e-08	NA	NA	NA	NA	NA	NA	NA	0.4658	0.97 (0.95-0.98)	1.949e-05	0	0.5891	NA	NA	NA	NA	NA	0.4772	0.96 (0.94-0.98)	4.237e-06	0	0.6234
VMAC	chr19:5908152:T:C	YES	NA	NA	NA	main (chr19:5908152:T:C)	Tier1	NO	rs146033453	19	5908152	VMAC	in_gene	intron_variant	NA	C/T	YES	NA	5844526	5999673	0.1416	0.95 (0.93-0.96)	6.438e-10	0	0.8431	0.95 (0.93-0.96)	4.22336e-09	NA	NA	NA	NA	NA	NA	NA	0.142	0.95 (0.93-0.97)	1.231e-07	0	0.86	NA	NA	NA	NA	NA	0.1469	0.95 (0.93-0.97)	1.512e-05	0	0.8134
VAV1	chr19:6850756:C:T	YES	NA	NA	NA	main (chr19:6850756:C:T)	Tier1	NO	rs36097961	19	6850756	VAV1	in_gene	missense_variant&splice_region_variant	0.163	T/C	YES	NA	6850756	6904655	0.0881	1.07 (1.04-1.09)	4.508e-08	0	0.8545	1.07 (1.04-1.09)	6.33597e-08	NA	NA	NA	NA	NA	NA	NA	0.0898	1.07 (1.04-1.1)	5.607e-07	0	0.8549	NA	NA	NA	NA	NA	0.0699	1.07 (1.03-1.11)	0.0001487	0	0.7457
LRRC25	chr19:18402007:TAGAAAAAAA:T	YES	NA	NA	NA	main + no-proxy + no-biobank (chr19:18402007:TAGAAAAAAA:T, chr19:18402784:T:C, chr19:18402784:T:C)	Tier1	NO	rs5827412	19	18402007	LRRC25	outside_gene	NA	NA	T/TAGAAAAAAA	YES	NA	18400115	18439624	0.4096	1.04 (1.02-1.05)	1.705e-08	18.2	0.1369	1.04 (1.02-1.05)	1.7061e-08	NO	NA	NO	NA	NA	18400115	18501447	0.4095	1.05 (1.03-1.06)	1.1e-11	0	0.5467	NA	NA	NA	18394931	18462024	0.3932	1.05 (1.03-1.07)	1.108e-08	2.5	0.4252
LRRC25	chr19:18402784:T:C	NA	YES	YES	chr19:18402007:TAGAAAAAAA:T	main + no-proxy + no-biobank (chr19:18402007:TAGAAAAAAA:T, chr19:18402784:T:C, chr19:18402784:T:C)	Tier1	NO	rs1985157	19	18402784	LRRC25	outside_gene	NA	NA	C/T	NA	NA	18400115	18439624	0.4093	1.04 (1.02-1.05)	2.303e-08	19.1	0.122	NA	NA	NO	NA	NO	NA	YES	18400115	18501447	0.4091	1.05 (1.03-1.06)	1.014e-11	0	0.5376	1.05 (1.03-1.06)	1.01464e-11	YES	18394931	18462024	0.3935	1.05 (1.03-1.07)	8.023e-09	2.5	0.4243
CEP89	chr19:32879796:A:G	NA	YES	NA	chr19:32893847:C:A	main + no-proxy (chr19:32893847:C:A, chr19:32879796:A:G)	Tier1	NO	rs55970832	19	32879796	CEP89	in_gene	intron_variant	NA	G/A	NA	NA	32819541	33030244	0.3522	0.96 (0.95-0.98)	4.868e-09	0	0.8602	NA	NA	NO	NA	NA	NA	YES	32779985	33030593	0.3483	0.96 (0.95-0.97)	3.205e-08	0	0.8633	0.96 (0.95-0.97)	3.20649e-08	NA	NA	NA	0.3434	0.96 (0.95-0.98)	2.021e-05	0	0.8954
CEP89	chr19:32893847:C:A	YES	NA	NA	NA	main + no-proxy (chr19:32893847:C:A, chr19:32879796:A:G)	Tier1	NO	rs78622628	19	32893847	CEP89	in_gene	intron_variant	NA	A/C	YES	NA	32819541	33030244	0.3521	0.96 (0.95-0.97)	4.637e-09	0	0.8769	0.96 (0.95-0.97)	4.63915e-09	NO	NA	NA	NA	NA	32779985	33030593	0.3482	0.96 (0.95-0.98)	3.574e-08	0	0.8776	NA	NA	NA	NA	NA	0.3434	0.96 (0.95-0.98)	2.007e-05	0	0.9076
APOE	chr19:44908684:T:C	YES	YES	YES	NA	main + no-proxy + no-biobank (chr19:44908684:T:C, chr19:44908684:T:C, chr19:44908684:T:C)	Tier1	YES	rs429358	19	44908684	APOE	in_gene	missense_variant	0.229	C/T	YES	NA	43340025	47281866	0.1934	3 (2.95-3.05)	0	88.9	5.361e-67	NA	NA	NA	NA	NA	NA	YES	43337238	47245971	0.199	3.07 (3.01-3.12)	0	89.1	5.292e-69	NA	NA	YES	43947974	45870256	0.2168	3.23 (3.16-3.3)	0	87	6.964e-50
SIGLEC11	chr19:49948251:A:C	YES	NA	NA	NA	main + no-proxy + no-biobank (chr19:49948251:A:C, chr19:49955674:C:A, chr19:49955674:C:A)	Tier1	YES	rs875121	19	49948251	SIGLEC11	outside_gene	NA	NA	C/A	YES	NA	49901682	49980898	0.2403	1.05 (1.04-1.07)	4.373e-12	0	0.8755	1.05 (1.04-1.07)	2.10614e-11	NO	NA	NO	NA	NA	49948251	49962310	0.2386	1.05 (1.03-1.07)	1.531e-09	0	0.8747	NA	NA	NA	49948251	49959139	0.2429	1.06 (1.04-1.08)	3.53e-09	0	0.8734
SIGLEC11	chr19:49955674:C:A	NA	YES	YES	chr19:49948251:A:C	main + no-proxy + no-biobank (chr19:49948251:A:C, chr19:49955674:C:A, chr19:49955674:C:A)	Tier1	YES	rs8103552	19	49955674	SIGLEC11	in_gene	intron_variant	NA	A/C	NA	NA	49901682	49980898	0.2381	1.05 (1.04-1.07)	4.523e-12	0	0.903	NA	NA	NO	NA	NO	NA	YES	49948251	49962310	0.2362	1.05 (1.03-1.07)	1.339e-09	0	0.902	1.05 (1.03-1.06)	4.40372e-09	YES	49948251	49959139	0.24	1.06 (1.04-1.08)	2.802e-09	0	0.9088
CD33	chr19:51122452:A:G	YES	NA	NA	NA	main + no-proxy + no-biobank (chr19:51224706:C:A, chr19:51225221:C:T, chr19:51222568:G:T) / main (chr19:51122452:A:G)	Tier1	YES	rs1827321	19	51122452	SIGLEC9	outside_gene	NA	NA	A/G	NA	YES	51122452	51235662	0.4273	1.04 (1.02-1.05)	8.055e-08	27.3	0.03857	1.04 (1.02-1.05)	1.18989e-08	YES	1.10635e-08	YES	7.81191e-09	NA	51122452	51267038	0.4246	1.03 (1.02-1.05)	1.405e-06	27.6	0.03685	NA	NA	NA	51215061	51234736	0.4278	1.02 (1.01-1.04)	0.006895	27.4	0.04386
CD33	chr19:51222568:G:T	NA	NA	YES	NA	main + no-proxy + no-biobank (chr19:51224706:C:A, chr19:51225221:C:T, chr19:51222568:G:T) / main (chr19:51122452:A:G)	Tier1	YES	rs273640	19	51222568	CD33	outside_gene	NA	NA	T/G	NA	NA	51122452	51235662	0.4207	1.04 (1.03-1.05)	7.424e-10	0	0.671	NA	NA	NA	NA	YES	0.0112722	NA	51122452	51267038	0.4198	1.04 (1.03-1.06)	1.344e-09	0	0.5988	NA	NA	YES	51215061	51234736	0.4241	1.05 (1.03-1.07)	1.713e-08	0	0.6668
CD33	chr19:51224706:C:A	YES	NA	NA	NA	main + no-proxy + no-biobank (chr19:51224706:C:A, chr19:51225221:C:T, chr19:51222568:G:T) / main (chr19:51122452:A:G)	Tier1	YES	rs3865444	19	51224706	CD33	outside_gene	NA	NA	A/C	YES	NA	51122452	51235662	0.3231	0.95 (0.94-0.97)	4.585e-13	0	0.8743	0.95 (0.94-0.96)	1.45724e-13	YES	5.89237e-14	YES	4.2832e-06	NA	51122452	51267038	0.3225	0.95 (0.94-0.96)	1.019e-12	0	0.7149	NA	NA	NA	51215061	51234736	0.3081	0.95 (0.94-0.97)	2.737e-07	0	0.8418
CD33	chr19:51225221:C:T	NA	YES	NA	chr19:51224706:C:A	main + no-proxy + no-biobank (chr19:51224706:C:A, chr19:51225221:C:T, chr19:51222568:G:T) / main (chr19:51122452:A:G)	Tier1	YES	rs12459419	19	51225221	CD33	in_gene	missense_variant/intron_variant	0.043	T/C	NA	NA	51122452	51235662	0.3218	0.95 (0.94-0.97)	5.508e-13	0	0.8783	NA	NA	NO	NA	NA	NA	YES	51122452	51267038	0.321	0.95 (0.94-0.96)	9.528e-13	0	0.7169	0.95 (0.93-0.96)	5.13151e-14	NA	51215061	51234736	0.3057	0.95 (0.94-0.97)	2.531e-07	0	0.8474
LILRB2	chr19:54267597:C:T	NA	NA	YES	NA	main + no-proxy (chr19:54305226:T:C, chr19:54302959:T:C) / main (chr19:54613004:C:G) / no-biobank (chr19:54267597:C:T) / no-biobank (chr19:54565959:G:A)	Tier1	YES	rs587709	19	54267597	LILRB5	outside_gene	NA	NA	C/T	NA	NA	54251411	54326363	0.314	1.05 (1.03-1.06)	4.132e-11	8	0.3134	NA	NA	NA	NA	YES	4.86285e-07	NA	54228674	54664811	0.3226	1.05 (1.04-1.07)	6.566e-11	8.6	0.2997	NA	NA	YES	54251411	54657193	0.336	1.06 (1.04-1.08)	1.562e-09	4.7	0.3818
LILRB2	chr19:54302959:T:C	NA	YES	NA	chr19:54305226:T:C	main + no-proxy (chr19:54305226:T:C, chr19:54302959:T:C) / main (chr19:54613004:C:G) / no-biobank (chr19:54267597:C:T) / no-biobank (chr19:54565959:G:A)	Tier1	YES	rs2781753	19	54302959	LILRA5	outside_gene	NA	NA	C/T	NA	NA	54251411	54326363	0.4688	0.96 (0.94-0.97)	1.074e-11	33.5	0.01206	NA	NA	NO	NA	NA	NA	YES	54228674	54664811	0.4642	0.95 (0.94-0.97)	1.023e-11	34.4	0.00998	0.96 (0.95-0.97)	3.29666e-08	NA	54251411	54657193	0.4618	0.96 (0.94-0.98)	4.447e-06	37.6	0.005887
LILRB2	chr19:54305226:T:C	YES	NA	NA	NA	main + no-proxy (chr19:54305226:T:C, chr19:54302959:T:C) / main (chr19:54613004:C:G) / no-biobank (chr19:54267597:C:T) / no-biobank (chr19:54565959:G:A)	Tier1	YES	rs1761451	19	54305226	LILRA5	outside_gene	NA	NA	C/T	YES	NA	54251411	54326363	0.4772	0.96 (0.94-0.97)	7.235e-12	28.4	0.03351	0.96 (0.95-0.98)	4.90436e-08	YES	1.04954e-11	YES	1.23105e-07	NA	54228674	54664811	0.4739	0.95 (0.94-0.97)	1.347e-11	29.4	0.02802	NA	NA	NA	54251411	54657193	0.4736	0.96 (0.94-0.98)	3.727e-06	33.1	0.01661
LILRB2	chr19:54565959:G:A	NA	NA	YES	NA	main + no-proxy (chr19:54305226:T:C, chr19:54302959:T:C) / main (chr19:54613004:C:G) / no-biobank (chr19:54267597:C:T) / no-biobank (chr19:54565959:G:A)	Tier1	YES	rs77024125	19	54565959	LILRA2	outside_gene	NA	NA	A/G	NA	NA	54251411	54326363	0.0526	1.06 (1.04-1.09)	1.018e-05	22.8	0.07587	NA	NA	NA	NA	YES	0.000317501	NA	54228674	54664811	0.0532	1.08 (1.05-1.11)	4.255e-07	17.3	0.1453	NA	NA	NA	54251411	54657193	0.0491	1.12 (1.08-1.16)	6.744e-09	7.5	0.3264
LILRB1/LILRB4	chr19:54613004:C:G	YES	NA	NA	NA	main + no-proxy (chr19:54305226:T:C, chr19:54302959:T:C) / main (chr19:54613004:C:G) / no-biobank (chr19:54267597:C:T) / no-biobank (chr19:54565959:G:A)	Tier1	NO	rs13346658	19	54613004	LILRB1	outside_gene	NA	NA	C/G	YES	NA	54580112	54664811	0.3501	0.96 (0.94-0.97)	1.164e-10	0	0.5487	0.96 (0.95-0.97)	4.96391e-10	YES	8.59142e-11	YES	2.83307e-09	NA	54228674	54664811	0.3539	0.96 (0.95-0.97)	3.619e-08	0	0.5693	NA	NA	NA	54251411	54657193	0.355	0.96 (0.95-0.98)	2.532e-05	0	0.5137
RBCK1	chr20:413334:A:G	YES	YES	YES	NA	main + no-proxy + no-biobank (chr20:413334:A:G, chr20:413334:A:G, chr20:413334:A:G)	Tier1	YES	rs1358782	20	413334	RBCK1	in_gene	intron_variant	NA	A/G	YES	NA	402602	418432	0.2378	0.95 (0.94-0.97)	1.174e-10	12.1	0.2347	0.96 (0.94-0.97)	8.77523e-09	NO	NA	NO	NA	YES	403116	418432	0.239	0.95 (0.93-0.96)	3.054e-11	6.6	0.3402	0.95 (0.93-0.97)	2.56831e-09	YES	408274	417634	0.2535	0.94 (0.92-0.96)	4.036e-10	7.9	0.3204
SRC	chr20:37343531:G:A	YES	NA	NA	NA	main (chr20:37343531:G:A)	Tier1	NO	rs6017919	20	37343531	SRC	outside_gene	NA	NA	A/G	YES	NA	37291832	37358301	0.0272	0.9 (0.86-0.93)	4.188e-08	0	0.842	0.9 (0.86-0.93)	4.19e-08	NA	NA	NA	NA	NA	NA	NA	0.0275	0.9 (0.86-0.94)	9.626e-07	0	0.7659	NA	NA	NA	NA	NA	0.0285	0.89 (0.85-0.94)	5.583e-06	0	0.805
SNAI1	chr20:49970223:C:T	NA	YES	NA	NA	no-proxy (chr20:49970223:C:T)	Tier2	NO	rs73274724	20	49970223	SNAI1	outside_gene	NA	NA	T/C	NA	NA	NA	NA	0.2894	1.04 (1.02-1.05)	1.096e-07	0	0.6604	NA	NA	NA	NA	NA	NA	YES	49822224	50014784	0.2885	1.04 (1.03-1.06)	3.084e-08	0	0.7268	1.04 (1.03-1.06)	2.40429e-08	NA	NA	NA	0.3	1.04 (1.02-1.06)	6.302e-05	0	0.6647
RIPOR3	chr20:50637378:T:C	NA	NA	YES	NA	no-biobank (chr20:50637378:T:C)	Tier2	NO	rs117270991	20	50637378	RIPOR3	in_gene	intron_variant	NA	C/T	NA	NA	NA	NA	0.0337	1.12 (1.07-1.18)	4.327e-07	9.7	0.2942	NA	NA	NA	NA	NA	NA	NA	NA	NA	0.0357	1.13 (1.08-1.19)	9.105e-07	9.7	0.294	NA	NA	YES	50637378	50637378	0.023	1.21 (1.13-1.29)	1.235e-08	0	0.9043
CASS4	chr20:56412160:G:C	YES	YES	YES	NA	main + no-proxy + no-biobank (chr20:56412160:G:C, chr20:56412160:G:C, chr20:56412160:G:C)	Tier1	YES	rs17462136	20	56412160	CASS4	in_gene	5_prime_UTR_variant	NA	C/G	YES	NA	56404115	56538743	0.0828	0.88 (0.86-0.9)	7.554e-27	0	0.6971	0.88 (0.86-0.9)	7.60351e-27	NO	NA	NO	NA	YES	56404115	56538743	0.0816	0.88 (0.85-0.9)	2.048e-24	0	0.7483	0.87 (0.85-0.9)	1.61217e-24	YES	56405550	56538743	0.0857	0.87 (0.85-0.9)	1.493e-19	0	0.7753
APP	chr21:26101558:C:T	YES	YES	YES	NA	main + no-proxy + no-biobank (chr21:26101558:C:T, chr21:26101558:C:T, chr21:26101558:C:T)	Tier1	YES	rs2154481	21	26101558	APP	in_gene	intron_variant	NA	C/T	YES	NA	25859887	26278935	0.4749	0.95 (0.94-0.97)	1.961e-14	18.4	0.13	0.95 (0.94-0.96)	1.23368e-14	NO	NA	NO	NA	YES	25836105	26355238	0.4735	0.95 (0.94-0.96)	3.513e-14	17.8	0.1386	0.95 (0.94-0.96)	1.95711e-14	YES	26101558	26230640	0.4674	0.95 (0.94-0.97)	3.37e-09	18.9	0.1318
ADAMTS1	chr21:26775409:T:C	NA	NA	YES	NA	main + no-proxy + no-biobank (chr21:26775872:C:T, chr21:26784537:C:A, chr21:26775409:T:C)	Tier1	YES	rs3017432	21	26775409	ADAMTS1	outside_gene	NA	NA	T/C	NA	NA	26647335	26812933	0.3893	0.96 (0.95-0.97)	4.326e-11	13.5	0.2081	NA	NA	NA	NA	YES	0.0669282	NA	26719419	26832601	0.3932	0.96 (0.94-0.97)	8.791e-11	11.7	0.2396	NA	NA	YES	26745673	26812933	0.3928	0.94 (0.93-0.96)	7.648e-12	6.3	0.35
ADAMTS1	chr21:26775872:C:T	YES	NA	NA	NA	main + no-proxy + no-biobank (chr21:26775872:C:T, chr21:26784537:C:A, chr21:26775409:T:C)	Tier1	YES	rs2830489	21	26775872	ADAMTS1	outside_gene	NA	NA	T/C	YES	NA	26647335	26812933	0.282	0.95 (0.94-0.97)	4.276e-12	2.2	0.4292	0.95 (0.94-0.97)	6.32611e-12	NO	NA	YES	0.00497225	NA	26719419	26832601	0.2835	0.95 (0.94-0.97)	6.135e-11	1.9	0.4354	NA	NA	NA	26745673	26812933	0.2854	0.94 (0.92-0.96)	3.024e-11	0	0.5465
ADAMTS1	chr21:26784537:C:A	NA	YES	NA	chr21:26775872:C:T	main + no-proxy + no-biobank (chr21:26775872:C:T, chr21:26784537:C:A, chr21:26775409:T:C)	Tier1	YES	rs2830500	21	26784537	ADAMTS1	outside_gene	NA	NA	A/C	NA	NA	26647335	26812933	0.3042	0.95 (0.94-0.97)	9.972e-12	3.5	0.4032	NA	NA	NO	NA	NA	NA	YES	26719419	26832601	0.3064	0.95 (0.94-0.97)	2.13e-11	1.1	0.4523	0.95 (0.94-0.97)	2.82119e-11	NA	26745673	26812933	0.3092	0.94 (0.92-0.96)	2.69e-11	0	0.5494
PSMG1	chr21:39096912:G:A	NA	YES	NA	NA	no-proxy (chr21:39096912:G:A)	Tier2	NO	rs4817988	21	39096912	PSMG1	outside_gene	NA	NA	A/G	NA	NA	NA	NA	0.2726	1.04 (1.02-1.05)	6.951e-07	13.9	0.1995	NA	NA	NA	NA	NA	NA	YES	39086796	39100545	0.2723	1.04 (1.03-1.06)	1.984e-08	2.8	0.4164	1.04 (1.03-1.06)	1.98489e-08	NA	NA	NA	0.2731	1.04 (1.02-1.06)	1.015e-05	5	0.3742
[truncated: 3 more columns]

## Sheet: Table S8
Supplementary Table 8: Results of the genes in the novel Tier 1 loci in the ADES-ADSP summary statistics Gene ID: Ensembl gene id; CMAC: cumulative minor allele count; OR: odds-ratio (95% confidence interval); P: two-sided, raw, p-value; se: standard error
Locus name	Gene ID	Gene name	group	CMAC	OR	P	beta	se
SRC	ENSG00000197122	SRC	LOF+REVEL>=50	27.1301	4.23 (2.04-8.79)	0.000106087	1.44201	0.373171
SRC	ENSG00000197122	SRC	LOF+REVEL>=25	34.1565	2.95 (1.55-5.64)	0.00107239	1.08228	0.330138
UBFD1	ENSG00000083093	PALB2	LOF+REVEL>=50	17.0209	4.8 (1.79-12.87)	0.00149339	1.56962	0.5028
LILRB1/LILRB4	ENSG00000104972	LILRB1	LOF+REVEL>=25	68.0984	0.5 (0.31-0.8)	0.00311856	-0.70268	0.242651
LILRB1/LILRB4	ENSG00000104972	LILRB1	LOF+REVEL>=50	68.0984	0.5 (0.31-0.8)	0.00313185	-0.702301	0.242658
LILRB1/LILRB4	ENSG00000104972	LILRB1	LOF	68.0984	0.5 (0.31-0.8)	0.00320916	-0.700697	0.242754
LILRB1/LILRB4	ENSG00000104972	LILRB1	LOF+REVEL>=75	68.0984	0.5 (0.31-0.8)	0.00342131	-0.696275	0.242435
UBFD1	ENSG00000083093	PALB2	LOF	16.0208	4.38 (1.6-12)	0.00367319	1.4778	0.513859
UBFD1	ENSG00000083093	PALB2	LOF+REVEL>=75	16.0208	4.35 (1.59-11.89)	0.00393269	1.46964	0.513201
AXIN1	ENSG00000103253	HAGHL	LOF+REVEL>=25	10.0592	5.2 (1.64-16.46)	0.00419569	1.64917	0.587568
VAV1	ENSG00000141968	VAV1	LOF+REVEL>=25	38.8408	2.1 (1.19-3.71)	0.0108252	0.74431	0.289204
UBFD1	ENSG00000103365	GGA2	LOF+REVEL>=50	33.0184	0.5 (0.26-0.96)	0.0345019	-0.693431	0.334196
AXIN1	ENSG00000242173	ARHGDIG	LOF+REVEL>=25	16.4388	2.76 (1.09-7.04)	0.0349684	1.01664	0.477007
FAM193B	ENSG00000113758	DBN1	LOF+REVEL>=25	13.0044	0.42 (0.17-1.04)	0.0540042	-0.857645	0.458497
EIF4G3	ENSG00000117298	ECE1	LOF+REVEL>=75	29.0432	1.97 (0.99-3.93)	0.0558118	0.676831	0.352757
FAM193B	ENSG00000169228	RAB24	LOF+REVEL>=50	10.0043	0.34 (0.09-1.33)	0.100603	-1.08222	0.697931
PPP2R3A	ENSG00000174564	IL20RB	LOF+REVEL>=75	14.0068	2.25 (0.86-5.93)	0.100979	0.811469	0.493843
AXIN1	ENSG00000007541	PIGQ	LOF+REVEL>=50	24.4398	0.51 (0.22-1.2)	0.114747	-0.675282	0.435973
PPP2R3A	ENSG00000073711	PPP2R3A	LOF+REVEL>=25	150.469	1.27 (0.94-1.71)	0.122881	0.236444	0.152983
PPP2R3A	ENSG00000174564	IL20RB	LOF	13.0067	2.16 (0.78-5.97)	0.138532	0.769702	0.519052
AXIN1	ENSG00000103269	RHBDL1	LOF+REVEL>=50	14.0474	0.49 (0.19-1.3)	0.145341	-0.709667	0.496579
AXIN1	ENSG00000140983	RHOT2	LOF+REVEL>=75	19.2249	0.55 (0.23-1.29)	0.161315	-0.605485	0.438491
PPP2R3A	ENSG00000174564	IL20RB	LOF+REVEL>=50	16.0073	1.85 (0.75-4.56)	0.180914	0.616889	0.459898
FAM193B	ENSG00000131187	F12	LOF+REVEL>=25	82.6074	0.76 (0.5-1.14)	0.184911	-0.278729	0.211125
AXIN1	ENSG00000103326	CAPN15	LOF+REVEL>=25	164.062	0.82 (0.61-1.1)	0.188585	-0.199769	0.148959
MGAT5	ENSG00000152128	TMEM163	LOF+REVEL>=25	17.3348	0.55 (0.22-1.36)	0.191322	-0.597659	0.461598
AXIN1	ENSG00000103326	CAPN15	LOF+REVEL>=50	71.7172	0.75 (0.49-1.16)	0.203868	-0.286942	0.220439
AXIN1	ENSG00000086504	MRPL28	LOF+REVEL>=50	13.0058	1.94 (0.69-5.41)	0.207952	0.661827	0.523371
AXIN1	ENSG00000103245	CIAO3	LOF+REVEL>=25	66.2273	0.74 (0.47-1.19)	0.212245	-0.296118	0.238689
UBFD1	ENSG00000168434	COG7	LOF+REVEL>=75	18.0085	1.78 (0.72-4.37)	0.213749	0.574853	0.459071
PPP2R3A	ENSG00000073711	PPP2R3A	LOF+REVEL>=50	27.0721	1.53 (0.78-3.01)	0.219998	0.42423	0.344991
PPP2R3A	ENSG00000174564	IL20RB	LOF+REVEL>=25	23.0016	1.57 (0.76-3.27)	0.226519	0.453122	0.373523
UBFD1	ENSG00000168434	COG7	LOF	17.0067	1.79 (0.7-4.59)	0.226596	0.5842	0.479731
LRRC25	ENSG00000105655	ISYNA1	LOF+REVEL>=50	70.1462	0.76 (0.49-1.19)	0.231774	-0.274665	0.22886
UBFD1	ENSG00000103365	GGA2	LOF+REVEL>=25	136.125	0.82 (0.6-1.13)	0.231946	-0.19627	0.164715
AXIN1	ENSG00000129925	TMEM8A	LOF	10.999	0.51 (0.16-1.59)	0.23265	-0.682472	0.583717
AXIN1	ENSG00000103126	AXIN1	LOF+REVEL>=25	53.3977	1.35 (0.82-2.22)	0.23549	0.301253	0.252696
FAM193B	ENSG00000131187	F12	LOF	21.1071	1.61 (0.73-3.53)	0.237105	0.47649	0.400779
UBFD1	ENSG00000168434	COG7	LOF+REVEL>=50	24.0101	1.57 (0.74-3.31)	0.240458	0.44945	0.380765
AXIN1	ENSG00000076344	RGS11	LOF+REVEL>=50	26.9548	0.68 (0.36-1.3)	0.240644	-0.380015	0.327329
UBFD1	ENSG00000103365	GGA2	LOF	12.9873	0.54 (0.19-1.56)	0.248589	-0.607537	0.535648
UBFD1	ENSG00000103365	GGA2	LOF+REVEL>=75	12.9873	0.54 (0.19-1.56)	0.248589	-0.607537	0.535648
FAM193B	ENSG00000131187	F12	LOF+REVEL>=50	68.5211	0.77 (0.49-1.21)	0.250753	-0.265102	0.23193
TMEM184A	ENSG00000164855	TMEM184A	LOF+REVEL>=25	34.1494	0.69 (0.36-1.31)	0.252811	-0.374746	0.330543
FAM193B	ENSG00000213347	MXD3	LOF+REVEL>=50	28.1402	0.69 (0.36-1.34)	0.26975	-0.36978	0.337506
FAM193B	ENSG00000196923	PDLIM7	LOF+REVEL>=50	43.283	0.76 (0.45-1.26)	0.27376	-0.278299	0.260843
EIF4G3	ENSG00000075151	EIF4G3	LOF+REVEL>=25	31.0153	1.45 (0.75-2.83)	0.274217	0.372774	0.339948
UBFD1	ENSG00000083093	PALB2	LOF+REVEL>=25	144.114	1.19 (0.87-1.62)	0.27766	0.173043	0.159135
FAM193B	ENSG00000146094	DOK3	LOF+REVEL>=50	43.7054	0.74 (0.43-1.28)	0.277747	-0.304681	0.279621
VMAC	ENSG00000105519	CAPS	LOF+REVEL>=25	34.7139	0.69 (0.36-1.34)	0.278566	-0.36426	0.337055
TMEM184A	ENSG00000164855	TMEM184A	LOF+REVEL>=75	11.0906	0.54 (0.17-1.72)	0.289587	-0.61952	0.593942
PTPRC	ENSG00000081237	PTPRC	LOF+REVEL>=25	69.0672	0.79 (0.5-1.23)	0.293086	-0.23817	0.227309
LRRC25	ENSG00000105655	ISYNA1	LOF+REVEL>=25	106.459	0.82 (0.57-1.18)	0.293178	-0.193106	0.183834
AXIN1	ENSG00000103126	AXIN1	LOF+REVEL>=50	24.209	1.47 (0.71-3.02)	0.300287	0.385208	0.368131
EIF4G3	ENSG00000117298	ECE1	LOF+REVEL>=25	113.167	1.2 (0.85-1.7)	0.300455	0.182951	0.176161
FAM193B	ENSG00000146067	FAM193B	LOF+REVEL>=25	22.0706	0.67 (0.32-1.43)	0.302089	-0.393142	0.384586
AXIN1	ENSG00000076344	RGS11	LOF+REVEL>=75	25.9521	0.71 (0.37-1.36)	0.302965	-0.336941	0.32949
AXIN1	ENSG00000090565	RAB11FIP3	LOF+REVEL>=25	18.0609	0.62 (0.25-1.55)	0.304391	-0.484594	0.469283
EIF4G3	ENSG00000189410	SH2D5	LOF+REVEL>=25	39.6061	1.33 (0.76-2.3)	0.317109	0.281997	0.280579
FAM193B	ENSG00000183258	DDX41	LOF	14.8499	0.59 (0.21-1.66)	0.319816	-0.520844	0.524885
AXIN1	ENSG00000103202	NME4	LOF+REVEL>=25	78.631	1.23 (0.82-1.85)	0.327624	0.205353	0.208907
FAM193B	ENSG00000165671	NSD1	LOF+REVEL>=50	20.0151	1.5 (0.67-3.36)	0.329354	0.40312	0.412418
AXIN1	ENSG00000076344	RGS11	LOF	25.9521	0.73 (0.38-1.39)	0.330717	-0.319724	0.330667
EIF4G3	ENSG00000117298	ECE1	LOF+REVEL>=50	68.1184	1.24 (0.8-1.93)	0.331133	0.218969	0.224788
FAM193B	ENSG00000146094	DOK3	LOF+REVEL>=25	46.9681	0.77 (0.45-1.31)	0.334861	-0.262695	0.271413
AXIN1	ENSG00000127580	WDR24	LOF+REVEL>=25	53.1938	1.29 (0.76-2.19)	0.351229	0.255195	0.269842
VMAC	ENSG00000031823	RANBP3	LOF+REVEL>=25	15.1144	0.65 (0.26-1.63)	0.352108	-0.43596	0.470548
FAM193B	ENSG00000198055	GRK6	LOF+REVEL>=25	66.5076	1.22 (0.79-1.89)	0.369089	0.202784	0.222438
MGAT5	ENSG00000153086	ACMSD	LOF+REVEL>=25	58.1477	1.25 (0.77-2.03)	0.371778	0.222091	0.248182
VAV1	ENSG00000174837	ADGRE1	LOF+REVEL>=25	198.955	0.89 (0.68-1.15)	0.375945	-0.1184	0.133852
AXIN1	ENSG00000161992	PRR35	LOF+REVEL>=25	11.0266	1.63 (0.54-4.95)	0.385477	0.491128	0.564975
AXIN1	ENSG00000103245	CIAO3	LOF+REVEL>=50	29.1874	0.74 (0.37-1.47)	0.389553	-0.302486	0.352574
AXIN1	ENSG00000103326	CAPN15	LOF+REVEL>=75	23.0898	0.73 (0.35-1.51)	0.394759	-0.313056	0.369349
VMAC	ENSG00000087903	RFX2	LOF+REVEL>=50	19.4252	1.39 (0.64-3.01)	0.414606	0.32991	0.394675
CEP89	ENSG00000173809	TDRD12	LOF+REVEL>=25	18.8969	1.38 (0.64-3)	0.41799	0.322741	0.395012
PPP2R3A	ENSG00000114054	PCCB	LOF+REVEL>=25	610.753	1.06 (0.92-1.23)	0.421027	0.0614364	0.0762461
CEP89	ENSG00000021488	SLC7A9	LOF+REVEL>=25	464.409	1.07 (0.9-1.27)	0.423046	0.0701302	0.0874458
AXIN1	ENSG00000161996	WDR90	LOF	68.1442	1.2 (0.77-1.88)	0.427232	0.181571	0.228658
CEP89	ENSG00000021488	SLC7A9	LOF+REVEL>=50	200.266	1.11 (0.85-1.45)	0.427241	0.107379	0.134997
FAM193B	ENSG00000131187	F12	LOF+REVEL>=75	34.4963	0.77 (0.4-1.48)	0.428079	-0.262696	0.332363
FAM193B	ENSG00000165671	NSD1	LOF+REVEL>=25	243.216	0.91 (0.72-1.15)	0.430592	-0.0940165	0.119367
AXIN1	ENSG00000161996	WDR90	LOF+REVEL>=75	69.149	1.2 (0.77-1.85)	0.431683	0.178994	0.223372
PPP2R3A	ENSG00000073711	PPP2R3A	LOF+REVEL>=75	14.0548	1.45 (0.57-3.68)	0.437964	0.369843	0.475591
AXIN1	ENSG00000129925	TMEM8A	LOF+REVEL>=75	11.9994	0.66 (0.22-1.95)	0.446788	-0.418115	0.554758
FAM193B	ENSG00000213347	MXD3	LOF+REVEL>=25	43.2078	0.81 (0.46-1.41)	0.448053	-0.213897	0.282745
FAM193B	ENSG00000213347	MXD3	LOF+REVEL>=75	10.0631	0.64 (0.2-2.05)	0.450615	-0.439223	0.590505
CEP89	ENSG00000131944	FAAP24	LOF+REVEL>=25	123.224	0.88 (0.64-1.22)	0.456767	-0.122896	0.165069
AXIN1	ENSG00000103269	RHBDL1	LOF+REVEL>=25	23.1754	0.75 (0.35-1.63)	0.470427	-0.28171	0.392064
TMEM184A	ENSG00000164855	TMEM184A	LOF+REVEL>=50	27.1381	0.78 (0.38-1.58)	0.490939	-0.249414	0.360111
AXIN1	ENSG00000129925	TMEM8A	LOF+REVEL>=50	41.6898	0.81 (0.45-1.48)	0.491075	-0.209624	0.305639
UBFD1	ENSG00000103356	EARS2	LOF+REVEL>=50	72.1619	0.86 (0.55-1.34)	0.496398	-0.155884	0.229671
AXIN1	ENSG00000161996	WDR90	LOF+REVEL>=50	94.1322	1.14 (0.78-1.66)	0.499514	0.130913	0.191305
PPP2R3A	ENSG00000114054	PCCB	LOF+REVEL>=50	571.425	1.05 (0.9-1.23)	0.512578	0.0518767	0.0786152
FAM193B	ENSG00000169220	RGS14	LOF+REVEL>=25	35.4585	0.84 (0.48-1.47)	0.533148	-0.179985	0.286663
AXIN1	ENSG00000162004	CCDC78	LOF+REVEL>=50	100.443	0.89 (0.6-1.3)	0.533239	-0.121702	0.195264
PPP2R3A	ENSG00000168917	SLC35G2	LOF+REVEL>=25	81.066	0.88 (0.58-1.33)	0.534317	-0.131139	0.212819
AXIN1	ENSG00000162004	CCDC78	LOF+REVEL>=75	100.443	0.89 (0.61-1.3)	0.550721	-0.116105	0.194944
AXIN1	ENSG00000103202	NME4	LOF+REVEL>=50	56.5378	1.16 (0.71-1.89)	0.551878	0.148884	0.249955
CEP89	ENSG00000021488	SLC7A9	LOF	29.0227	1.23 (0.62-2.44)	0.55304	0.207936	0.349719
AXIN1	ENSG00000162004	CCDC78	LOF	100.443	0.89 (0.61-1.31)	0.559264	-0.113939	0.195098
FAM193B	ENSG00000131183	SLC34A1	LOF+REVEL>=75	240.621	0.93 (0.73-1.18)	0.560355	-0.0714408	0.122412
AXIN1	ENSG00000129925	TMEM8A	LOF+REVEL>=25	243.308	0.93 (0.74-1.18)	0.564277	-0.0696091	0.120543
EIF4G3	ENSG00000189410	SH2D5	LOF+REVEL>=75	11.0339	1.38 (0.46-4.18)	0.567008	0.323422	0.564385
EIF4G3	ENSG00000189410	SH2D5	LOF+REVEL>=50	11.0339	1.38 (0.46-4.18)	0.567008	0.323422	0.564385
FAM193B	ENSG00000169223	LMAN2	LOF+REVEL>=50	37.1105	0.84 (0.46-1.53)	0.5673	-0.172397	0.303398
FAM193B	ENSG00000146094	DOK3	LOF+REVEL>=75	29.2532	0.83 (0.43-1.6)	0.574222	-0.189124	0.335393
AXIN1	ENSG00000162004	CCDC78	LOF+REVEL>=25	103.831	0.9 (0.62-1.31)	0.578758	-0.107248	0.192093
UBFD1	ENSG00000004779	NDUFAB1	LOF+REVEL>=25	12.4069	0.75 (0.27-2.1)	0.586747	-0.28437	0.523044
FAM193B	ENSG00000146094	DOK3	LOF	25.2012	0.82 (0.4-1.69)	0.587915	-0.199929	0.371016
TRIB1	ENSG00000173334	TRIB1	LOF+REVEL>=25	36.0817	0.85 (0.46-1.55)	0.588197	-0.166014	0.30843
CEP89	ENSG00000021488	SLC7A9	LOF+REVEL>=75	140.212	1.09 (0.8-1.49)	0.588554	0.086561	0.159961
CEP89	ENSG00000121289	CEP89	LOF+REVEL>=25	250.113	0.94 (0.74-1.19)	0.58862	-0.0652194	0.120697
AXIN1	ENSG00000185615	PDIA2	LOF+REVEL>=25	99.4848	0.9 (0.62-1.31)	0.597742	-0.10037	0.190524
FAM193B	ENSG00000183258	DDX41	LOF+REVEL>=75	20.857	0.8 (0.34-1.87)	0.61123	-0.21956	0.432445
CEP89	ENSG00000131944	FAAP24	LOF+REVEL>=50	28.0139	0.84 (0.42-1.68)	0.619269	-0.176459	0.355303
AXIN1	ENSG00000161999	JMJD8	LOF+REVEL>=25	384.514	1.05 (0.87-1.26)	0.621761	0.0467887	0.0947509
AXIN1	ENSG00000086504	MRPL28	LOF+REVEL>=25	31.1234	1.19 (0.6-2.35)	0.62247	0.171783	0.348345
FAM193B	ENSG00000169220	RGS14	LOF	16.006	0.81 (0.35-1.88)	0.622699	-0.210659	0.429463
UBFD1	ENSG00000103356	EARS2	LOF+REVEL>=25	169.421	0.93 (0.69-1.25)	0.633863	-0.0713471	0.149654
VAV1	ENSG00000174837	ADGRE1	LOF+REVEL>=75	121.031	0.92 (0.66-1.29)	0.635664	-0.0812994	0.171749
FAM193B	ENSG00000169223	LMAN2	LOF+REVEL>=25	75.5344	1.11 (0.72-1.71)	0.640821	0.10326	0.22105
FAM193B	ENSG00000169223	LMAN2	LOF+REVEL>=75	17.0135	0.82 (0.34-1.93)	0.642308	-0.203438	0.439814
PTPRC	ENSG00000081237	PTPRC	LOF+REVEL>=50	45.0136	0.88 (0.51-1.52)	0.6492	-0.125772	0.277145
MGAT5	ENSG00000152127	MGAT5	LOF+REVEL>=25	33.7633	0.87 (0.46-1.62)	0.653355	-0.14492	0.320765
VMAC	ENSG00000105519	CAPS	LOF+REVEL>=50	24.1336	0.83 (0.38-1.82)	0.653733	-0.181784	0.398397
FAM193B	ENSG00000196923	PDLIM7	LOF+REVEL>=25	97.432	0.92 (0.65-1.31)	0.654334	-0.078845	0.176313
UBFD1	ENSG00000168434	COG7	LOF+REVEL>=25	51.0329	1.12 (0.68-1.85)	0.655145	0.114463	0.256475
FAM193B	ENSG00000169220	RGS14	LOF+REVEL>=50	19.0369	0.85 (0.4-1.79)	0.657774	-0.167013	0.381641
TRIB1	ENSG00000173334	TRIB1	LOF+REVEL>=50	22.0695	1.18 (0.55-2.53)	0.671866	0.16522	0.389585
AXIN1	ENSG00000127578	WFIKKN1	LOF+REVEL>=25	14.5461	1.23 (0.46-3.3)	0.686952	0.210399	0.502307
AXIN1	ENSG00000242612	DECR2	LOF+REVEL>=50	214.197	1.05 (0.82-1.36)	0.689635	0.051932	0.12989
AXIN1	ENSG00000103266	STUB1	LOF+REVEL>=25	42.1221	1.12 (0.65-1.92)	0.693049	0.109876	0.278002
FAM193B	ENSG00000183258	DDX41	LOF+REVEL>=50	53.2242	0.91 (0.54-1.52)	0.711409	-0.0985113	0.264893
LILRB1/LILRB4	ENSG00000186818	LILRB4	LOF+REVEL>=75	10.0013	1.23 (0.4-3.8)	0.714836	0.210929	0.574178
LILRB1/LILRB4	ENSG00000186818	LILRB4	LOF	10.0013	1.23 (0.4-3.8)	0.714836	0.210929	0.574178
LILRB1/LILRB4	ENSG00000186818	LILRB4	LOF+REVEL>=25	10.0013	1.23 (0.4-3.8)	0.714836	0.210929	0.574178
LILRB1/LILRB4	ENSG00000186818	LILRB4	LOF+REVEL>=50	10.0013	1.23 (0.4-3.8)	0.714836	0.210929	0.574178
AXIN1	ENSG00000172366	MCRIP2	LOF+REVEL>=25	15.0258	1.21 (0.44-3.3)	0.716122	0.187843	0.513348
VMAC	ENSG00000087903	RFX2	LOF+REVEL>=25	241.592	0.96 (0.75-1.22)	0.719678	-0.0441758	0.122344
AXIN1	ENSG00000076344	RGS11	LOF+REVEL>=25	78.7502	0.93 (0.63-1.39)	0.731201	-0.0695959	0.202233
AXIN1	ENSG00000161999	JMJD8	LOF+REVEL>=50	344.477	1.03 (0.85-1.26)	0.750841	0.0317102	0.0998356
AXIN1	ENSG00000197562	RAB40C	LOF+REVEL>=50	12.0444	0.86 (0.32-2.29)	0.756777	-0.155056	0.502029
FAM193B	ENSG00000169220	RGS14	LOF+REVEL>=75	17.006	0.89 (0.4-1.97)	0.774246	-0.116676	0.405806
AXIN1	ENSG00000007541	PIGQ	LOF+REVEL>=25	204.907	1.04 (0.8-1.34)	0.786096	0.0359184	0.132191
CEP89	ENSG00000121289	CEP89	LOF+REVEL>=50	125.05	1.04 (0.75-1.46)	0.796646	0.0437618	0.170543
AXIN1	ENSG00000103266	STUB1	LOF+REVEL>=50	33.1066	1.08 (0.59-1.99)	0.802483	0.0780507	0.311777
FAM193B	ENSG00000196923	PDLIM7	LOF	11.1377	1.08 (0.56-2.1)	0.811648	0.0810175	0.337448
VAV1	ENSG00000174837	ADGRE1	LOF+REVEL>=50	149.044	0.97 (0.71-1.3)	0.816969	-0.0355742	0.153914
FAM193B	ENSG00000131183	SLC34A1	LOF+REVEL>=25	277.889	1.02 (0.82-1.28)	0.828995	0.0245011	0.113428
AXIN1	ENSG00000242612	DECR2	LOF+REVEL>=75	205.49	1.03 (0.79-1.33)	0.83226	0.0281032	0.132854
AXIN1	ENSG00000185615	PDIA2	LOF+REVEL>=75	52.2506	1.06 (0.63-1.76)	0.837512	0.0537838	0.261016
AXIN1	ENSG00000161996	WDR90	LOF+REVEL>=25	238.716	1.03 (0.81-1.3)	0.839495	0.0248485	0.121314
FAM193B	ENSG00000131183	SLC34A1	LOF+REVEL>=50	263.851	0.98 (0.78-1.23)	0.85701	-0.0211125	0.117173
MGAT5	ENSG00000153086	ACMSD	LOF+REVEL>=75	13.0043	1.02 (0.38-2.75)	0.857829	0.0243695	0.504132
PPP2R3A	ENSG00000114054	PCCB	LOF+REVEL>=75	302.023	1.02 (0.83-1.26)	0.858363	0.0191803	0.107481
AXIN1	ENSG00000185615	PDIA2	LOF	52.2506	1.04 (0.62-1.75)	0.869499	0.0432858	0.263226
AXIN1	ENSG00000103254	FAM173A	LOF+REVEL>=25	27.8174	1 (0.5-2)	0.881604	-0.00123792	0.353945
TMEM184A	ENSG00000198517	MAFK	LOF+REVEL>=50	14.106	0.99 (0.36-2.71)	0.891007	-0.0121269	0.514044
MGAT5	ENSG00000153086	ACMSD	LOF+REVEL>=50	36.1398	1.04 (0.57-1.9)	0.898733	0.0392461	0.308753
LRRC25	ENSG00000130511	SSBP4	LOF+REVEL>=25	24.1088	1.05 (0.49-2.27)	0.903727	0.0474832	0.392963
PPP2R3A	ENSG00000118007	STAG1	LOF+REVEL>=25	15.019	1.06 (0.41-2.69)	0.910131	0.0538794	0.477187
FAM193B	ENSG00000169230	PRELID1	LOF+REVEL>=25	14.032	1.05 (0.44-2.5)	0.910435	0.0498504	0.44168
CEP89	ENSG00000121289	CEP89	LOF+REVEL>=75	118.031	1.02 (0.72-1.44)	0.913038	0.0192359	0.175732
VMAC	ENSG00000174886	NDUFA11	LOF+REVEL>=25	57.7039	0.99 (0.62-1.58)	0.921326	-0.00637187	0.237818
AXIN1	ENSG00000140983	RHOT2	LOF+REVEL>=50	49.82	0.99 (0.6-1.63)	0.928144	-0.0129918	0.25641
TMEM184A	ENSG00000198517	MAFK	LOF+REVEL>=25	23.201	1.03 (0.49-2.17)	0.935844	0.0327733	0.379409
AXIN1	ENSG00000140983	RHOT2	LOF+REVEL>=25	76.9508	0.98 (0.66-1.47)	0.938018	-0.0159697	0.205798
FAM193B	ENSG00000183258	DDX41	LOF+REVEL>=25	83.4508	1 (0.66-1.51)	0.942505	0.00299943	0.210075
FAM193B	ENSG00000196923	PDLIM7	LOF+REVEL>=75	18.1489	0.98 (0.53-1.8)	0.942852	-0.022158	0.310703
VMAC	ENSG00000267740	AC024592.3	LOF+REVEL>=25	57.7039	1.01 (0.63-1.61)	0.944574	0.0119618	0.238149
FAM193B	ENSG00000169228	RAB24	LOF+REVEL>=25	15.0069	1.03 (0.42-2.56)	0.946723	0.0312409	0.464349
CEP89	ENSG00000121289	CEP89	LOF	117.03	1.01 (0.72-1.43)	0.9487	0.0113636	0.17684
CEP89	ENSG00000131941	RHPN2	LOF+REVEL>=25	12.9919	1.04 (0.35-3.05)	0.948758	0.035455	0.551181
VAV1	ENSG00000174837	ADGRE1	LOF	27.0235	1.02 (0.49-2.11)	0.954069	0.0211773	0.36968
PPP2R3A	ENSG00000174579	MSL2	LOF+REVEL>=25	21.005	0.98 (0.45-2.13)	0.960484	-0.0195634	0.395289
FAM193B	ENSG00000131183	SLC34A1	LOF	18.0356	1.02 (0.42-2.51)	0.960585	0.0226075	0.458183
AXIN1	ENSG00000242612	DECR2	LOF+REVEL>=25	235.825	1 (0.78-1.27)	0.961855	-0.00401187	0.124046
AXIN1	ENSG00000185615	PDIA2	LOF+REVEL>=50	55.2524	1.01 (0.61-1.68)	0.963941	0.0116295	0.257605
AXIN1	ENSG00000161999	JMJD8	LOF	23.0166	0.98 (0.5-1.96)	0.964932	-0.0153734	0.350255
AXIN1	ENSG00000161999	JMJD8	LOF+REVEL>=75	29.0226	1.01 (0.54-1.88)	0.977846	0.00869606	0.316639
AXIN1	ENSG00000197562	RAB40C	LOF+REVEL>=25	19.0496	1 (0.45-2.23)	0.991083	0.00442199	0.407422

## Sheet: Table S9
Supplementary Table 9: Step 1 results of the FUMA single-cell enrichment analysis, for the primary and sensitivity analyses. NGENES: number of genes tested in each cell type; BETA: effect size; BETA_STD: standardized effect size; SE: standard error; P: one-sided p-value; Model: type of analysis (primary or one of the 5 sensitivity models, see Online Methods)
Dataset	Cell_type	NGENES	BETA	BETA_STD	SE	P	Model
GSE168408_Human_Prefrontal_Cortex_level2_Adult	Micro	17030	0.52886	0.077515	0.072064	1.1283e-13	Primary
Allen_Human_MTG_level2	Micro_L1.3_TYROBP	17906	0.053135	0.067533	0.0077469	3.5861e-12	Primary
PsychENCODE_Adult	Microglia	13604	1.195	0.14003	0.19204	2.5129e-10	Primary
DroNc_Human_Hippocampus	MG	17845	1.6667	0.057887	0.31484	6.0613e-08	Primary
Allen_Human_MTG_level2	Endo_L2.6_NOSTRIN	17906	0.020519	0.027906	0.0071948	0.0021756	Primary
Allen_Human_MTG_level2	Inh_L5.6_SST_KLHDC8A	17906	0.030517	0.065404	0.011778	0.0047896	Primary
GSE168408_Human_Prefrontal_Cortex_level2_Adult	Vas	17030	0.17548	0.030068	0.069386	0.0057239	Primary
PsychENCODE_Adult	Oligo	13604	0.32759	0.029674	0.14768	0.013276	Primary
Allen_Human_MTG_level2	Inh_L3.5_SST_ADGRG6	17906	0.028932	0.057076	0.013257	0.014544	Primary
GSE168408_Human_Prefrontal_Cortex_level1_Adult	Non.Neu	17030	0.1431	0.029816	0.066322	0.015484	Primary
GSE168408_Human_Prefrontal_Cortex_level2_Adult	Oligo	17030	0.10006	0.023141	0.047312	0.017228	Primary
PsychENCODE_Adult	OPC	13604	0.26259	0.036944	0.13982	0.030198	Primary
Allen_Human_MTG_level2	Inh_L1.3_SST_CALB1	17906	0.023556	0.043495	0.013869	0.04472	Primary
Allen_Human_MTG_level2	Exc_L3.5_RORB_FILIP1L	17906	0.020411	0.044893	0.012376	0.049565	Primary
Allen_Human_MTG_level2	Exc_L5.6_THEMIS_DCSTAMP	17906	0.015041	0.035431	0.0092675	0.052307	Primary
Allen_Human_MTG_level2	Inh_L4.6_SST_B3GAT2	17906	0.02281	0.044706	0.014068	0.052468	Primary
Allen_Human_MTG_level2	Exc_L5.6_THEMIS_CRABP1	17906	0.015135	0.034797	0.0099015	0.063202	Primary
Allen_Human_MTG_level2	Oligo_L1.6_OPALIN	17906	0.011475	0.01662	0.0076203	0.066067	Primary
PsychENCODE_Adult	In8	13604	0.22996	0.039422	0.16955	0.087514	Primary
DroNc_Human_Hippocampus	exCA1	17845	0.28182	0.026416	0.22066	0.10078	Primary
PsychENCODE_Adult	In1a	13604	0.17384	0.03373	0.13808	0.10403	Primary
Allen_Human_MTG_level1	Non.neuronal	17906	0.015259	0.021027	0.012593	0.11282	Primary
DroNc_Human_Hippocampus	exPFC2	17845	0.21139	0.027964	0.17674	0.11584	Primary
Allen_Human_MTG_level2	Exc_L3.5_RORB_COL22A1	17906	0.013515	0.027994	0.011505	0.12007	Primary
DroNc_Human_Hippocampus	ODC2	17845	0.28443	0.012381	0.24651	0.12429	Primary
DroNc_Human_Hippocampus	exCA3	17845	0.26382	0.020557	0.22978	0.12546	Primary
Allen_Human_MTG_level2	Exc_L5.6_THEMIS_FGF10	17906	0.0099849	0.023283	0.0097756	0.15354	Primary
DroNc_Human_Hippocampus	ODC1	17845	0.29315	0.010878	0.2927	0.15829	Primary
PsychENCODE_Adult	Ex8	13604	0.090267	0.026076	0.091649	0.16234	Primary
PsychENCODE_Adult	In4b	13604	0.11505	0.024899	0.11766	0.1641	Primary
Allen_Human_MTG_level2	Exc_L5.6_FEZF2_EFTUD1P1	17906	0.010424	0.024193	0.011065	0.17308	Primary
PsychENCODE_Adult	In7	13604	0.13224	0.024527	0.14177	0.17548	Primary
PsychENCODE_Adult	Per	13604	0.18561	0.011301	0.21536	0.19439	Primary
Allen_Human_MTG_level2	Exc_L2.3_LINC00507_FREM3	17906	0.0098226	0.022462	0.012282	0.21193	Primary
PsychENCODE_Adult	Astro	13604	0.075018	0.0097096	0.10343	0.23415	Primary
PsychENCODE_Adult	Endo	13604	0.04816	0.0089481	0.068036	0.23952	Primary
Allen_Human_MTG_level2	Inh_L2.6_LAMP5_CA1	17906	0.0083372	0.017456	0.012347	0.24976	Primary
Allen_Human_MTG_level2	Exc_L3.4_RORB_CARM1P1	17906	0.0076774	0.017722	0.011685	0.25558	Primary
Allen_Human_MTG_level2	Exc_L5.6_SLC17A7_IL15	17906	0.0072381	0.016287	0.011067	0.25655	Primary
DroNc_Human_Hippocampus	GABA1	17845	0.1544	0.011401	0.25168	0.26977	Primary
PsychENCODE_Adult	In4a	13604	0.082102	0.013927	0.14158	0.281	Primary
Allen_Human_MTG_level2	OPC_L1.6_PDGFRA	17906	0.0049264	0.007673	0.0090727	0.29357	Primary
PsychENCODE_Adult	Ex2	13604	0.05042	0.018207	0.097375	0.30231	Primary
Allen_Human_MTG_level2	Inh_L4.6_SST_GXYLT2	17906	0.0055652	0.011863	0.011956	0.3208	Primary
Allen_Human_MTG_level2	Inh_L2.6_VIP_QPCT	17906	0.004943	0.0099131	0.011168	0.32903	Primary
Allen_Human_MTG_level2	Astro_L1.2_FGFR3_GFAP	17906	0.0030178	0.0046203	0.0073524	0.34074	Primary
DroNc_Human_Hippocampus	END	17845	0.049468	0.0038115	0.12483	0.34595	Primary
Allen_Human_MTG_level2	Inh_L3.6_SST_NPY	17906	0.0035509	0.0077974	0.0093706	0.35237	Primary
GSE168408_Human_Prefrontal_Cortex_level2_Adult	LAMP5_NOS1	17030	0.014713	0.0082619	0.042701	0.36522	Primary
Allen_Human_MTG_level2	Exc_L4.5_FEZF2_SCN4B	17906	0.0029686	0.0070603	0.0097206	0.38004	Primary
DroNc_Human_Hippocampus	exPFC1	17845	0.078403	0.0063187	0.26095	0.38192	Primary
Allen_Human_MTG_level2	Astro_L1.6_FGFR3_SLC14A1	17906	0.0019704	0.0034065	0.0067591	0.38533	Primary
Allen_Human_MTG_level2	Exc_L5.6_RORB_TTC12	17906	0.0033052	0.0076321	0.011593	0.38778	Primary
Allen_Human_MTG_level2	Exc_L3.5_RORB_TWIST2	17906	0.003334	0.0070283	0.01198	0.39039	Primary
GSE168408_Human_Prefrontal_Cortex_level2_Adult	OPC	17030	0.014942	0.0039866	0.058289	0.39884	Primary
GSE168408_Human_Prefrontal_Cortex_level2_Adult	L5.6_THEMIS	17030	0.0081047	0.0055688	0.038619	0.41689	Primary
Allen_Human_MTG_level2	Exc_L5.6_FEZF2_ABO	17906	0.0019831	0.0045171	0.011274	0.43019	Primary
GSE168408_Human_Prefrontal_Cortex_level2_Adult	Astro	17030	0.0078686	0.0017585	0.054276	0.44237	Primary
PsychENCODE_Adult	Ex6b	13604	0.016494	0.0041498	0.11752	0.44419	Primary
Allen_Human_MTG_level2	Inh_L1.2_PAX6_TNFAIP8L3	17906	0.001293	0.0029038	0.0093144	0.4448	Primary
Allen_Human_MTG_level2	Inh_L2.5_VIP_TYR	17906	0.001181	0.002341	0.011914	0.46052	Primary
Allen_Human_MTG_level2	Exc_L2.4_LINC00507_GLP2R	17906	0.00032416	0.00070185	0.012449	0.48961	Primary
Allen_Human_MTG_level2	Exc_L4.6_RORB_C1R	17906	-0.00034965	-0.00076518	0.012162	0.51147	Primary
PsychENCODE_Adult	In6a	13604	-0.0068489	-0.0012732	0.12451	0.52193	Primary
GSE168408_Human_Prefrontal_Cortex_level2_Adult	SST	17030	-0.005234	-0.0020392	0.072462	0.52879	Primary
Allen_Human_MTG_level2	Inh_L1.2_PAX6_CDH12	17906	-0.00087059	-0.0017589	0.01201	0.52889	Primary
Allen_Human_MTG_level2	Exc_L5.6_THEMIS_C1QL3	17906	-0.0016432	-0.003819	0.011808	0.55534	Primary
DroNc_Human_Hippocampus	exDG	17845	-0.033607	-0.0026208	0.22749	0.55872	Primary
DroNc_Human_Hippocampus	OPC	17845	-0.056774	-0.0019641	0.37964	0.55944	Primary
Allen_Human_MTG_level2	Inh_L4.5_SST_STK32A	17906	-0.0026153	-0.0049187	0.012521	0.58273	Primary
Allen_Human_MTG_level2	Inh_L2.4_SST_FRZB	17906	-0.0028036	-0.0057252	0.012728	0.58717	Primary
Allen_Human_MTG_level2	Exc_L2_LAMP5_LTK	17906	-0.0026327	-0.0055722	0.011801	0.58826	Primary
Allen_Human_MTG_level2	Inh_L2.5_PVALB_SCUBE3	17906	-0.0023467	-0.0048735	0.010259	0.59046	Primary
PsychENCODE_Adult	In1c	13604	-0.03978	-0.0064897	0.16677	0.59427	Primary
Allen_Human_MTG_level2	Inh_L1.4_VIP_OPRM1	17906	-0.0032836	-0.0063691	0.012413	0.60431	Primary
Allen_Human_MTG_level2	Inh_L1.4_LAMP5_LCP2	17906	-0.0039401	-0.0080612	0.012064	0.62802	Primary
Allen_Human_MTG_level2	Inh_L1.4_VIP_CHRNA6	17906	-0.0054021	-0.011033	0.011031	0.68783	Primary
Allen_Human_MTG_level2	Exc_L3.5_RORB_ESR1	17906	-0.0064527	-0.01363	0.012717	0.69406	Primary
Allen_Human_MTG_level2	Inh_L1.2_VIP_PCDH20	17906	-0.0064742	-0.012664	0.012424	0.69885	Primary
Allen_Human_MTG_level2	Inh_L1.2_VIP_TSPAN12	17906	-0.0065929	-0.013193	0.011642	0.71441	Primary
Allen_Human_MTG_level2	Inh_L1.2_LAMP5_DBP	17906	-0.0058522	-0.012079	0.0097357	0.72611	Primary
DroNc_Human_Hippocampus	GABA2	17845	-0.15309	-0.011051	0.2533	0.72719	Primary
Allen_Human_MTG_level2	Inh_L1.3_PAX6_SYT6	17906	-0.0074101	-0.016348	0.011537	0.73965	Primary
Allen_Human_MTG_level1	Glutamatergic	17906	-0.0096132	-0.021066	0.0148	0.74201	Primary
Allen_Human_MTG_level2	Inh_L1.3_VIP_GGH	17906	-0.0079261	-0.014986	0.012145	0.743	Primary
PsychENCODE_Adult	In6b	13604	-0.081385	-0.017896	0.12219	0.7473	Primary
Allen_Human_MTG_level2	Exc_L6_FEZF2_OR2T8	17906	-0.0062012	-0.014808	0.0092013	0.74982	Primary
Allen_Human_MTG_level2	Inh_L5.6_SST_TH	17906	-0.0080792	-0.01756	0.010586	0.77733	Primary
PsychENCODE_Adult	Ex4	13604	-0.11589	-0.024206	0.14591	0.78646	Primary
Allen_Human_MTG_level2	Inh_L5.6_SST_MIR548F2	17906	-0.010031	-0.021846	0.012574	0.78749	Primary
Allen_Human_MTG_level2	Inh_L1.2_GAD1_MC4R	17906	-0.0099477	-0.018966	0.012001	0.79641	Primary
DroNc_Human_Hippocampus	ASC2	17845	-0.22775	-0.010242	0.27132	0.79938	Primary
Allen_Human_MTG_level2	Inh_L2.4_PVALB_WFDC2	17906	-0.01125	-0.024179	0.01275	0.8112	Primary
Allen_Human_MTG_level2	Exc_L6_FEZF2_SCUBE1	17906	-0.0089356	-0.020495	0.0099953	0.81433	Primary
Allen_Human_MTG_level2	Inh_L1_SST_NMBR	17906	-0.011376	-0.022556	0.012642	0.81589	Primary
Allen_Human_MTG_level2	Inh_L2.5_VIP_SERPINF1	17906	-0.01073	-0.02079	0.011868	0.81702	Primary
Allen_Human_MTG_level2	Exc_L4.5_RORB_FOLH1B	17906	-0.010883	-0.025369	0.011884	0.8201	Primary
PsychENCODE_Adult	Ex5b	13604	-0.10224	-0.033206	0.11123	0.82097	Primary
Allen_Human_MTG_level2	Inh_L1.3_VIP_ADAMTSL1	17906	-0.012116	-0.024691	0.013009	0.82415	Primary
Allen_Human_MTG_level2	Inh_L5.6_SST_NPM1P10	17906	-0.012737	-0.026384	0.013472	0.82777	Primary
GSE168408_Human_Prefrontal_Cortex_level2_Adult	L5.6_TLE4	17030	-0.047711	-0.027203	0.050245	0.82883	Primary
Allen_Human_MTG_level2	Inh_L3.6_VIP_HS3ST3A1	17906	-0.012594	-0.025433	0.012868	0.83614	Primary
Allen_Human_MTG_level2	Inh_L3.6_SST_HPGD	17906	-0.013245	-0.028438	0.013015	0.84559	Primary
PsychENCODE_Adult	Ex3e	13604	-0.12411	-0.027691	0.121	0.84747	Primary
PsychENCODE_Adult	In3	13604	-0.1735	-0.030326	0.16735	0.85006	Primary
Allen_Human_MTG_level2	Inh_L4.6_PVALB_SULF1	17906	-0.014101	-0.02918	0.013526	0.85141	Primary
GSE168408_Human_Prefrontal_Cortex_level2_Adult	L4_RORB	17030	-0.051676	-0.0312	0.047244	0.86297	Primary
GSE168408_Human_Prefrontal_Cortex_level2_Adult	L2.3_CUX2	17030	-0.052787	-0.030113	0.047172	0.86842	Primary
Allen_Human_MTG_level2	Exc_L4.6_FEZF2_IL26	17906	-0.012839	-0.028157	0.011363	0.87072	Primary
Allen_Human_MTG_level2	Inh_L5.6_PVALB_LGR5	17906	-0.013181	-0.027153	0.011522	0.87369	Primary
PsychENCODE_Adult	Ex1	13604	-0.1326	-0.03559	0.11567	0.87417	Primary
Allen_Human_MTG_level1	GABAergic	17906	-0.021984	-0.042527	0.019042	0.87585	Primary
Allen_Human_MTG_level2	Exc_L4.6_RORB_SEMA3E	17906	-0.015887	-0.034389	0.013591	0.87878	Primary
Allen_Human_MTG_level2	Inh_L1.4_VIP_PENK	17906	-0.012703	-0.027114	0.010216	0.89315	Primary
Allen_Human_MTG_level2	Inh_L4.5_PVALB_MEPE	17906	-0.014382	-0.032005	0.01146	0.89524	Primary
GSE168408_Human_Prefrontal_Cortex_level1_Adult	IN	17030	-0.10882	-0.046189	0.080088	0.91287	Primary
GSE168408_Human_Prefrontal_Cortex_level2_Adult	ID2	17030	-0.094953	-0.040245	0.068424	0.91738	Primary
GSE168408_Human_Prefrontal_Cortex_level1_Adult	PN	17030	-0.085108	-0.049173	0.060747	0.91939	Primary
Allen_Human_MTG_level2	Inh_L1.3_VIP_CCDC184	17906	-0.017299	-0.035906	0.01227	0.9207	Primary
Allen_Human_MTG_level2	Inh_L2.4_VIP_SPAG17	17906	-0.0165	-0.032459	0.011667	0.92135	Primary
DroNc_Human_Hippocampus	NSC	17845	-0.17428	-0.01439	0.1232	0.9214	Primary
PsychENCODE_Adult	In1b	13604	-0.23975	-0.044863	0.16212	0.9304	Primary
Allen_Human_MTG_level2	Inh_L1.2_VIP_LBH	17906	-0.018866	-0.039903	0.012727	0.93086	Primary
DroNc_Human_Hippocampus	ASC1	17845	-0.45241	-0.019049	0.30276	0.93244	Primary
Allen_Human_MTG_level2	Exc_L4.5_RORB_DAPK2	17906	-0.01966	-0.041939	0.01301	0.93462	Primary
GSE168408_Human_Prefrontal_Cortex_level2_Adult	PV_SCUBE3	17030	-0.070778	-0.034534	0.046381	0.93649	Primary
Allen_Human_MTG_level2	Inh_L5.6_GAD1_GLP1R	17906	-0.017428	-0.037808	0.01096	0.9441	Primary
Allen_Human_MTG_level2	Inh_L1.3_VIP_CHRM2	17906	-0.021301	-0.041176	0.013394	0.94411	Primary
PsychENCODE_Adult	Ex9	13604	-0.11383	-0.022313	0.068959	0.95058	Primary
PsychENCODE_Adult	Ex6a	13604	-0.16672	-0.041515	0.099489	0.9531	Primary
GSE168408_Human_Prefrontal_Cortex_level2_Adult	PV	17030	-0.098689	-0.052683	0.050877	0.97379	Primary
Allen_Human_MTG_level2	Inh_L1_SST_CHRNA4	17906	-0.023337	-0.045941	0.011511	0.97868	Primary
Allen_Human_MTG_level2	Inh_L1.2_SST_BAGE2	17906	-0.028154	-0.052542	0.013237	0.98328	Primary
GSE168408_Human_Prefrontal_Cortex_level2_Adult	VIP	17030	-0.16071	-0.064979	0.070279	0.98889	Primary
Allen_Human_MTG_level2	Inh_L2.4_VIP_CBLN1	17906	-0.028236	-0.053655	0.012338	0.98894	Primary
Allen_Human_MTG_level2	Inh_L2.3_VIP_CASC6	17906	-0.03025	-0.066371	0.01187	0.99459	Primary
GSE168408_Human_Prefrontal_Cortex_level2_Adult	Micro	16947	0.4714	0.069228	0.070467	1.1557e-11	CommonOnly
Allen_Human_MTG_level2	Micro_L1.3_TYROBP	17602	0.045968	0.05874	0.0075794	6.748e-10	CommonOnly
PsychENCODE_Adult	Microglia	13557	1.1024	0.12937	0.18916	2.8735e-09	CommonOnly
DroNc_Human_Hippocampus	MG	17661	1.4938	0.052017	0.29941	3.0629e-07	CommonOnly
Allen_Human_MTG_level2	Inh_L5.6_SST_KLHDC8A	17602	0.024019	0.051644	0.011508	0.018445	CommonOnly
Allen_Human_MTG_level2	Exc_L3.5_RORB_FILIP1L	17602	0.023635	0.052152	0.012176	0.026134	CommonOnly
PsychENCODE_Adult	OPC	13557	0.2491	0.03511	0.13599	0.033507	CommonOnly
GSE168408_Human_Prefrontal_Cortex_level2_Adult	Vas	16947	0.11198	0.019228	0.06738	0.048283	CommonOnly
PsychENCODE_Adult	Oligo	13557	0.22663	0.020562	0.143	0.05651	CommonOnly
DroNc_Human_Hippocampus	exCA1	17661	0.32907	0.030965	0.21565	0.063519	CommonOnly
Allen_Human_MTG_level2	Endo_L2.6_NOSTRIN	17602	0.010713	0.014647	0.0070306	0.063787	CommonOnly
Allen_Human_MTG_level2	Inh_L1.3_SST_CALB1	17602	0.019648	0.036421	0.013439	0.071876	CommonOnly
GSE168408_Human_Prefrontal_Cortex_level1_Adult	Non.Neu	16947	0.093181	0.019462	0.063982	0.072655	CommonOnly
Allen_Human_MTG_level2	Exc_L5.6_THEMIS_CRABP1	17602	0.013979	0.032223	0.0097068	0.074923	CommonOnly
DroNc_Human_Hippocampus	exPFC2	17661	0.235	0.031192	0.17297	0.087149	CommonOnly
Allen_Human_MTG_level2	Exc_L3.4_RORB_CARM1P1	17602	0.015263	0.035337	0.011454	0.091338	CommonOnly
Allen_Human_MTG_level2	Inh_L3.5_SST_ADGRG6	17602	0.016789	0.033247	0.012947	0.097374	CommonOnly
GSE168408_Human_Prefrontal_Cortex_level2_Adult	Oligo	16947	0.057712	0.013384	0.045536	0.10251	CommonOnly
Allen_Human_MTG_level2	Inh_L4.6_SST_B3GAT2	17602	0.016816	0.033082	0.013751	0.1107	CommonOnly
Allen_Human_MTG_level2	Exc_L5.6_THEMIS_DCSTAMP	17602	0.011029	0.026047	0.0090945	0.11264	CommonOnly
PsychENCODE_Adult	Ex2	13557	0.11035	0.039908	0.094679	0.12192	CommonOnly
Allen_Human_MTG_level2	Oligo_L1.6_OPALIN	17602	0.0085206	0.012414	0.0073597	0.12349	CommonOnly
Allen_Human_MTG_level2	Exc_L5.6_THEMIS_FGF10	17602	0.010795	0.025244	0.0095873	0.1301	CommonOnly
Allen_Human_MTG_level2	Exc_L5.6_SLC17A7_IL15	17602	0.011919	0.0269	0.010808	0.13507	CommonOnly
Allen_Human_MTG_level1	Non.neuronal	17602	0.013389	0.018529	0.012156	0.13537	CommonOnly
Allen_Human_MTG_level2	Exc_L5.6_FEZF2_EFTUD1P1	17602	0.011415	0.026565	0.010763	0.14444	CommonOnly
Allen_Human_MTG_level2	Exc_L2.3_LINC00507_FREM3	17602	0.011929	0.027354	0.012062	0.16134	CommonOnly
PsychENCODE_Adult	Endo	13557	0.064744	0.012015	0.066101	0.16368	CommonOnly
Allen_Human_MTG_level2	OPC_L1.6_PDGFRA	17602	0.0082188	0.012882	0.0087433	0.17361	CommonOnly
PsychENCODE_Adult	Ex8	13557	0.082889	0.02398	0.090077	0.17874	CommonOnly
Allen_Human_MTG_level2	Exc_L3.5_RORB_COL22A1	17602	0.0095326	0.019814	0.011262	0.19865	CommonOnly
Allen_Human_MTG_level2	Inh_L2.6_VIP_QPCT	17602	0.0090428	0.018204	0.010866	0.20265	CommonOnly
Allen_Human_MTG_level2	Inh_L2.5_PVALB_SCUBE3	17602	0.0083731	0.017459	0.01009	0.20331	CommonOnly
PsychENCODE_Adult	In4b	13557	0.093655	0.020302	0.11498	0.20767	CommonOnly
PsychENCODE_Adult	In7	13557	0.11307	0.021005	0.13889	0.20779	CommonOnly
Allen_Human_MTG_level2	Exc_L3.5_RORB_TWIST2	17602	0.0084796	0.017938	0.0118	0.23619	CommonOnly
GSE168408_Human_Prefrontal_Cortex_level2_Adult	L5.6_THEMIS	16947	0.026245	0.018065	0.037864	0.24412	CommonOnly
DroNc_Human_Hippocampus	OPC	17661	0.24831	0.0086302	0.36392	0.24752	CommonOnly
PsychENCODE_Adult	In8	13557	0.11265	0.019345	0.16604	0.24875	CommonOnly
PsychENCODE_Adult	Astro	13557	0.066716	0.0086504	0.10048	0.25337	CommonOnly
DroNc_Human_Hippocampus	GABA1	17661	0.13986	0.010367	0.24896	0.28714	CommonOnly
PsychENCODE_Adult	In1a	13557	0.074057	0.014393	0.13386	0.29005	CommonOnly
Allen_Human_MTG_level2	Astro_L1.6_FGFR3_SLC14A1	17602	0.0033705	0.0058543	0.0065882	0.30447	CommonOnly
Allen_Human_MTG_level2	Inh_L3.6_SST_NPY	17602	0.0045913	0.010113	0.0092346	0.30953	CommonOnly
DroNc_Human_Hippocampus	END	17661	0.051494	0.0039644	0.1225	0.33712	CommonOnly
DroNc_Human_Hippocampus	exCA3	17661	0.079591	0.0062249	0.22267	0.36038	CommonOnly
PsychENCODE_Adult	In6a	13557	0.041924	0.0078064	0.1207	0.36417	CommonOnly
Allen_Human_MTG_level2	Exc_L5.6_RORB_TTC12	17602	0.003602	0.0083407	0.011362	0.37562	CommonOnly
GSE168408_Human_Prefrontal_Cortex_level2_Adult	OPC	16947	0.015492	0.0041441	0.056407	0.3918	CommonOnly
GSE168408_Human_Prefrontal_Cortex_level2_Adult	LAMP5_NOS1	16947	0.011197	0.0063002	0.041765	0.39432	CommonOnly
PsychENCODE_Adult	Per	13557	0.053804	0.0032792	0.20986	0.39883	CommonOnly
Allen_Human_MTG_level2	Astro_L1.2_FGFR3_GFAP	17602	0.0017967	0.0027651	0.0071848	0.40127	CommonOnly
DroNc_Human_Hippocampus	ODC2	17661	0.047251	0.0020671	0.23814	0.42136	CommonOnly
PsychENCODE_Adult	Ex6b	13557	0.018658	0.0047017	0.11432	0.43518	CommonOnly
Allen_Human_MTG_level2	Inh_L1.2_PAX6_CDH12	17602	0.0018813	0.0038156	0.011715	0.43621	CommonOnly
DroNc_Human_Hippocampus	exPFC1	17661	0.039771	0.0032169	0.25665	0.43843	CommonOnly
Allen_Human_MTG_level2	Inh_L2.6_LAMP5_CA1	17602	0.0014769	0.0031032	0.012098	0.45142	CommonOnly
GSE168408_Human_Prefrontal_Cortex_level2_Adult	Astro	16947	0.0061706	0.0013824	0.052938	0.4536	CommonOnly
Allen_Human_MTG_level2	Exc_L5.6_FEZF2_ABO	17602	0.0009017	0.00206	0.011071	0.46754	CommonOnly
Allen_Human_MTG_level2	Inh_L2.4_SST_FRZB	17602	0.0010126	0.0020757	0.012466	0.46763	CommonOnly
Allen_Human_MTG_level2	Inh_L1.4_VIP_OPRM1	17602	0.00073282	0.001427	0.012028	0.47571	CommonOnly
Allen_Human_MTG_level2	Inh_L4.6_SST_GXYLT2	17602	0.00068817	0.0014722	0.01174	0.47663	CommonOnly
DroNc_Human_Hippocampus	ODC1	17661	0.0002986	1.1131e-05	0.28078	0.49958	CommonOnly
Allen_Human_MTG_level2	Exc_L2.4_LINC00507_GLP2R	17602	-3.0723e-05	-6.6749e-05	0.01222	0.501	CommonOnly
PsychENCODE_Adult	In4a	13557	-0.0069921	-0.0011882	0.13811	0.52019	CommonOnly
Allen_Human_MTG_level2	Exc_L4.5_FEZF2_SCN4B	17602	-0.00054211	-0.0012922	0.009505	0.52274	CommonOnly
Allen_Human_MTG_level2	Inh_L1.2_PAX6_TNFAIP8L3	17602	-0.00056687	-0.0012773	0.0091139	0.5248	CommonOnly
Allen_Human_MTG_level2	Exc_L3.5_RORB_ESR1	17602	-0.0015029	-0.003186	0.012494	0.54787	CommonOnly
Allen_Human_MTG_level2	Inh_L3.6_VIP_HS3ST3A1	17602	-0.0017711	-0.0035895	0.012571	0.55602	CommonOnly
Allen_Human_MTG_level2	Exc_L5.6_THEMIS_C1QL3	17602	-0.0017154	-0.003998	0.011577	0.5589	CommonOnly
Allen_Human_MTG_level2	Exc_L6_FEZF2_SCUBE1	17602	-0.0017674	-0.0040655	0.009656	0.57261	CommonOnly
Allen_Human_MTG_level2	Inh_L1.2_VIP_PCDH20	17602	-0.0027941	-0.0054868	0.012072	0.59152	CommonOnly
PsychENCODE_Adult	Ex1	13557	-0.030595	-0.0082248	0.11216	0.60748	CommonOnly
Allen_Human_MTG_level2	Exc_L4.6_RORB_C1R	17602	-0.0032919	-0.0072272	0.012	0.60808	CommonOnly
Allen_Human_MTG_level2	Inh_L1.3_VIP_GGH	17602	-0.0033141	-0.0062915	0.01184	0.61022	CommonOnly
Allen_Human_MTG_level2	Inh_L5.6_SST_TH	17602	-0.0029663	-0.0064681	0.010398	0.61229	CommonOnly
Allen_Human_MTG_level2	Exc_L2_LAMP5_LTK	17602	-0.0035586	-0.0075592	0.011631	0.62018	CommonOnly
Allen_Human_MTG_level2	Inh_L2.5_VIP_TYR	17602	-0.0039624	-0.0078851	0.011552	0.6342	CommonOnly
DroNc_Human_Hippocampus	ASC2	17661	-0.093463	-0.0042225	0.26369	0.63849	CommonOnly
Allen_Human_MTG_level2	Inh_L1.4_VIP_CHRNA6	17602	-0.0046565	-0.0095481	0.010801	0.6668	CommonOnly
GSE168408_Human_Prefrontal_Cortex_level2_Adult	L2.3_CUX2	16947	-0.020059	-0.011467	0.046101	0.66825	CommonOnly
Allen_Human_MTG_level2	Inh_L1.2_VIP_TSPAN12	17602	-0.0050549	-0.010154	0.011364	0.67177	CommonOnly
Allen_Human_MTG_level2	Exc_L6_FEZF2_OR2T8	17602	-0.0040818	-0.0097728	0.0089421	0.67597	CommonOnly
Allen_Human_MTG_level1	Glutamatergic	17602	-0.0066405	-0.014593	0.014428	0.67733	CommonOnly
GSE168408_Human_Prefrontal_Cortex_level1_Adult	PN	16947	-0.029271	-0.016945	0.059386	0.68895	CommonOnly
GSE168408_Human_Prefrontal_Cortex_level2_Adult	SST	16947	-0.036524	-0.014261	0.071074	0.69633	CommonOnly
Allen_Human_MTG_level2	Inh_L4.5_SST_STK32A	17602	-0.0062906	-0.011882	0.012194	0.69702	CommonOnly
Allen_Human_MTG_level2	Exc_L4.5_RORB_FOLH1B	17602	-0.006068	-0.014183	0.011578	0.6999	CommonOnly
PsychENCODE_Adult	Ex4	13557	-0.07659	-0.016024	0.14239	0.70467	CommonOnly
DroNc_Human_Hippocampus	exDG	17661	-0.12112	-0.0094846	0.22189	0.70741	CommonOnly
Allen_Human_MTG_level2	Inh_L1.3_PAX6_SYT6	17602	-0.006292	-0.013922	0.01122	0.71252	CommonOnly
PsychENCODE_Adult	In1c	13557	-0.091419	-0.014938	0.16011	0.71599	CommonOnly
Allen_Human_MTG_level2	Inh_L1.4_LAMP5_LCP2	17602	-0.0068787	-0.014126	0.011753	0.72081	CommonOnly
GSE168408_Human_Prefrontal_Cortex_level2_Adult	L4_RORB	16947	-0.031292	-0.018929	0.046221	0.7508	CommonOnly
Allen_Human_MTG_level2	Inh_L1.2_LAMP5_DBP	17602	-0.0064652	-0.013397	0.0095361	0.7511	CommonOnly
DroNc_Human_Hippocampus	GABA2	17661	-0.16887	-0.012238	0.24873	0.7514	CommonOnly
PsychENCODE_Adult	Ex3e	13557	-0.08116	-0.018136	0.11553	0.75881	CommonOnly
Allen_Human_MTG_level2	Inh_L3.6_SST_HPGD	17602	-0.009356	-0.020156	0.01279	0.76775	CommonOnly
GSE168408_Human_Prefrontal_Cortex_level2_Adult	PV_SCUBE3	16947	-0.033346	-0.016305	0.045203	0.76964	CommonOnly
GSE168408_Human_Prefrontal_Cortex_level2_Adult	L5.6_TLE4	16947	-0.036916	-0.021089	0.049151	0.77369	CommonOnly
DroNc_Human_Hippocampus	ASC1	17661	-0.22664	-0.00959	0.29833	0.77627	CommonOnly
Allen_Human_MTG_level2	Inh_L2.4_PVALB_WFDC2	17602	-0.010123	-0.021828	0.012496	0.79106	CommonOnly
PsychENCODE_Adult	Ex5b	13557	-0.09001	-0.029278	0.10882	0.79592	CommonOnly
Allen_Human_MTG_level2	Inh_L1_SST_NMBR	17602	-0.01045	-0.020804	0.012291	0.80238	CommonOnly
Allen_Human_MTG_level2	Inh_L5.6_SST_NPM1P10	17602	-0.011904	-0.024744	0.01325	0.81551	CommonOnly
Allen_Human_MTG_level2	Inh_L1.3_VIP_CCDC184	17602	-0.01086	-0.022622	0.012034	0.81659	CommonOnly
Allen_Human_MTG_level2	Inh_L1.2_GAD1_MC4R	17602	-0.010701	-0.02049	0.011746	0.81884	CommonOnly
PsychENCODE_Adult	In6b	13557	-0.11227	-0.024725	0.1183	0.82869	CommonOnly
Allen_Human_MTG_level2	Inh_L5.6_SST_MIR548F2	17602	-0.012679	-0.027699	0.012362	0.84747	CommonOnly
Allen_Human_MTG_level2	Inh_L4.6_PVALB_SULF1	17602	-0.013626	-0.02829	0.013221	0.84864	CommonOnly
Allen_Human_MTG_level2	Inh_L4.5_PVALB_MEPE	17602	-0.011969	-0.026717	0.011223	0.85688	CommonOnly
Allen_Human_MTG_level2	Exc_L4.6_FEZF2_IL26	17602	-0.012216	-0.026874	0.011245	0.86133	CommonOnly
Allen_Human_MTG_level1	GABAergic	17602	-0.02195	-0.042602	0.018562	0.88149	CommonOnly
Allen_Human_MTG_level2	Exc_L4.5_RORB_DAPK2	17602	-0.015485	-0.03315	0.012869	0.88556	CommonOnly
Allen_Human_MTG_level2	Inh_L1.3_VIP_ADAMTSL1	17602	-0.015344	-0.031387	0.012738	0.8858	CommonOnly
PsychENCODE_Adult	Ex9	13557	-0.080047	-0.015711	0.065606	0.88878	CommonOnly
Allen_Human_MTG_level2	Inh_L1.4_VIP_PENK	17602	-0.012266	-0.026266	0.0099181	0.89189	CommonOnly
Allen_Human_MTG_level2	Inh_L2.5_VIP_SERPINF1	17602	-0.014382	-0.027984	0.01149	0.89464	CommonOnly
Allen_Human_MTG_level2	Inh_L2.4_VIP_SPAG17	17602	-0.015035	-0.029697	0.011339	0.90755	CommonOnly
GSE168408_Human_Prefrontal_Cortex_level1_Adult	IN	16947	-0.10821	-0.046025	0.077982	0.91736	CommonOnly
Allen_Human_MTG_level2	Inh_L5.6_PVALB_LGR5	17602	-0.015703	-0.032468	0.011295	0.91776	CommonOnly
Allen_Human_MTG_level2	Inh_L1.2_VIP_LBH	17602	-0.017339	-0.036793	0.012467	0.91785	CommonOnly
Allen_Human_MTG_level2	Exc_L4.6_RORB_SEMA3E	17602	-0.019131	-0.041547	0.013364	0.92385	CommonOnly
Allen_Human_MTG_level2	Inh_L1.3_VIP_CHRM2	17602	-0.019333	-0.037519	0.013064	0.93053	CommonOnly
PsychENCODE_Adult	In3	13557	-0.24087	-0.042168	0.16225	0.93115	CommonOnly
Allen_Human_MTG_level2	Inh_L1.2_SST_BAGE2	17602	-0.021318	-0.039962	0.012925	0.95046	CommonOnly
GSE168408_Human_Prefrontal_Cortex_level2_Adult	ID2	16947	-0.11367	-0.048285	0.066712	0.95579	CommonOnly
Allen_Human_MTG_level2	Inh_L2.4_VIP_CBLN1	17602	-0.021253	-0.040558	0.011928	0.9626	CommonOnly
PsychENCODE_Adult	In1b	13557	-0.28613	-0.053629	0.15781	0.96508	CommonOnly
DroNc_Human_Hippocampus	NSC	17661	-0.22335	-0.018518	0.1195	0.96919	CommonOnly
GSE168408_Human_Prefrontal_Cortex_level2_Adult	PV	16947	-0.10078	-0.053909	0.04941	0.9793	CommonOnly
Allen_Human_MTG_level2	Inh_L1_SST_CHRNA4	17602	-0.024575	-0.048576	0.011239	0.9856	CommonOnly
Allen_Human_MTG_level2	Inh_L5.6_GAD1_GLP1R	17602	-0.023573	-0.051302	0.010741	0.9859	CommonOnly
PsychENCODE_Adult	Ex6a	13557	-0.21593	-0.053853	0.09775	0.9864	CommonOnly
GSE168408_Human_Prefrontal_Cortex_level2_Adult	VIP	16947	-0.15966	-0.064693	0.068241	0.99034	CommonOnly
Allen_Human_MTG_level2	Inh_L2.3_VIP_CASC6	17602	-0.030521	-0.067185	0.011616	0.9957	CommonOnly
GSE168408_Human_Prefrontal_Cortex_level2_Adult	Micro	16922	0.53611	0.078833	0.070764	1.8768e-14	NoAPOE
Allen_Human_MTG_level2	Micro_L1.3_TYROBP	17790	0.053889	0.068648	0.0076139	7.6125e-13	NoAPOE
PsychENCODE_Adult	Microglia	13521	1.2071	0.14181	0.1886	8.0079e-11	NoAPOE
DroNc_Human_Hippocampus	MG	17737	1.664	0.057854	0.31006	4.0645e-08	NoAPOE
Allen_Human_MTG_level2	Endo_L2.6_NOSTRIN	17790	0.01957	0.026662	0.0070781	0.0028498	NoAPOE
GSE168408_Human_Prefrontal_Cortex_level2_Adult	Vas	16922	0.17567	0.030186	0.068188	0.0049973	NoAPOE
Allen_Human_MTG_level2	Inh_L5.6_SST_KLHDC8A	17790	0.027762	0.059618	0.01159	0.008307	NoAPOE
PsychENCODE_Adult	Oligo	13521	0.33677	0.030605	0.14485	0.010045	NoAPOE
GSE168408_Human_Prefrontal_Cortex_level1_Adult	Non.Neu	16922	0.14426	0.030154	0.065109	0.013363	NoAPOE
GSE168408_Human_Prefrontal_Cortex_level2_Adult	Oligo	16922	0.10121	0.023485	0.046431	0.014647	NoAPOE
Allen_Human_MTG_level2	Inh_L3.5_SST_ADGRG6	17790	0.027459	0.054281	0.013035	0.017588	NoAPOE
PsychENCODE_Adult	OPC	13521	0.26101	0.036835	0.13722	0.028586	NoAPOE
Allen_Human_MTG_level2	Exc_L5.6_THEMIS_DCSTAMP	17790	0.01607	0.037919	0.0091148	0.038955	NoAPOE
Allen_Human_MTG_level2	Exc_L3.5_RORB_FILIP1L	17790	0.021238	0.046799	0.012168	0.040466	NoAPOE
Allen_Human_MTG_level2	Exc_L5.6_THEMIS_CRABP1	17790	0.016572	0.038169	0.0097369	0.044386	NoAPOE
Allen_Human_MTG_level2	Oligo_L1.6_OPALIN	17790	0.011583	0.016817	0.0074868	0.060927	NoAPOE
Allen_Human_MTG_level2	Inh_L1.3_SST_CALB1	17790	0.019822	0.036679	0.013633	0.072983	NoAPOE
Allen_Human_MTG_level2	Inh_L4.6_SST_B3GAT2	17790	0.018524	0.03638	0.01383	0.090227	NoAPOE
DroNc_Human_Hippocampus	exCA1	17737	0.28432	0.026683	0.21719	0.095259	NoAPOE
PsychENCODE_Adult	In8	13521	0.2158	0.037114	0.16631	0.097221	NoAPOE
Allen_Human_MTG_level2	Exc_L5.6_THEMIS_FGF10	17790	0.011935	0.02788	0.0096133	0.10722	NoAPOE
DroNc_Human_Hippocampus	exPFC2	17737	0.20556	0.027235	0.17401	0.11875	NoAPOE
Allen_Human_MTG_level2	Exc_L3.5_RORB_COL22A1	17790	0.013294	0.027586	0.011313	0.11998	NoAPOE
DroNc_Human_Hippocampus	ODC2	17737	0.2838	0.012375	0.24232	0.12077	NoAPOE
Allen_Human_MTG_level1	Non.neuronal	17790	0.014389	0.019866	0.012385	0.12267	NoAPOE
PsychENCODE_Adult	In1a	13521	0.1464	0.028491	0.1355	0.13998	NoAPOE
DroNc_Human_Hippocampus	exCA3	17737	0.24294	0.018957	0.2261	0.14131	NoAPOE
PsychENCODE_Adult	Ex8	13521	0.094719	0.02744	0.089934	0.14613	NoAPOE
DroNc_Human_Hippocampus	ODC1	17737	0.30253	0.011237	0.28797	0.14674	NoAPOE
PsychENCODE_Adult	Per	13521	0.21534	0.01315	0.2115	0.15431	NoAPOE
Allen_Human_MTG_level2	Exc_L2.3_LINC00507_FREM3	17790	0.011959	0.027395	0.012076	0.16101	NoAPOE
Allen_Human_MTG_level2	Exc_L5.6_FEZF2_EFTUD1P1	17790	0.010735	0.024959	0.010883	0.16198	NoAPOE
PsychENCODE_Adult	In4b	13521	0.11125	0.024146	0.11544	0.16761	NoAPOE
PsychENCODE_Adult	Endo	13521	0.060135	0.011197	0.066822	0.18409	NoAPOE
PsychENCODE_Adult	In7	13521	0.11416	0.021241	0.13911	0.20592	NoAPOE
Allen_Human_MTG_level2	Exc_L3.4_RORB_CARM1P1	17790	0.0091495	0.021158	0.011488	0.2129	NoAPOE
Allen_Human_MTG_level2	Inh_L2.6_LAMP5_CA1	17790	0.008547	0.017929	0.012139	0.2407	NoAPOE
PsychENCODE_Adult	Astro	13521	0.0655	0.0084807	0.10208	0.26055	NoAPOE
PsychENCODE_Adult	Ex2	13521	0.054051	0.019573	0.095587	0.28588	NoAPOE
Allen_Human_MTG_level2	Exc_L5.6_SLC17A7_IL15	17790	0.0059301	0.013368	0.010884	0.29294	NoAPOE
Allen_Human_MTG_level2	OPC_L1.6_PDGFRA	17790	0.0047822	0.0074685	0.0089153	0.29584	NoAPOE
DroNc_Human_Hippocampus	GABA1	17737	0.1304	0.0096459	0.24766	0.29927	NoAPOE
Allen_Human_MTG_level2	Inh_L2.6_VIP_QPCT	17790	0.0053022	0.010652	0.010984	0.31464	NoAPOE
Allen_Human_MTG_level2	Exc_L4.5_FEZF2_SCN4B	17790	0.0045016	0.010724	0.0095624	0.31891	NoAPOE
Allen_Human_MTG_level2	Exc_L5.6_RORB_TTC12	17790	0.0052584	0.012164	0.011399	0.32229	NoAPOE
Allen_Human_MTG_level2	Exc_L3.5_RORB_TWIST2	17790	0.0053177	0.01123	0.011779	0.32583	NoAPOE
PsychENCODE_Adult	In4a	13521	0.059706	0.010161	0.13889	0.33365	NoAPOE
DroNc_Human_Hippocampus	END	17737	0.05127	0.003955	0.12281	0.33817	NoAPOE
Allen_Human_MTG_level2	Astro_L1.2_FGFR3_GFAP	17790	0.0027042	0.0041476	0.0072362	0.35431	NoAPOE
Allen_Human_MTG_level2	Inh_L4.6_SST_GXYLT2	17790	0.0041892	0.0089474	0.011764	0.36088	NoAPOE
GSE168408_Human_Prefrontal_Cortex_level2_Adult	LAMP5_NOS1	16922	0.013982	0.0078745	0.041922	0.36937	NoAPOE
GSE168408_Human_Prefrontal_Cortex_level2_Adult	OPC	16922	0.018166	0.0048636	0.05721	0.37543	NoAPOE
DroNc_Human_Hippocampus	exPFC1	17737	0.077753	0.0062762	0.25679	0.38103	NoAPOE
Allen_Human_MTG_level2	Inh_L3.6_SST_NPY	17790	0.0024525	0.0053951	0.009225	0.39518	NoAPOE
Allen_Human_MTG_level2	Exc_L2.4_LINC00507_GLP2R	17790	0.0029897	0.0064847	0.012241	0.40353	NoAPOE
GSE168408_Human_Prefrontal_Cortex_level2_Adult	L5.6_THEMIS	16922	0.0076593	0.0052762	0.037948	0.42002	NoAPOE
Allen_Human_MTG_level2	Astro_L1.6_FGFR3_SLC14A1	17790	0.0011992	0.0020767	0.0066536	0.42849	NoAPOE
Allen_Human_MTG_level2	Exc_L5.6_FEZF2_ABO	17790	0.0016642	0.0037977	0.011086	0.44034	NoAPOE
GSE168408_Human_Prefrontal_Cortex_level2_Adult	Astro	16922	0.0059254	0.0013274	0.0534	0.45582	NoAPOE
Allen_Human_MTG_level2	Exc_L4.6_RORB_C1R	17790	0.0012767	0.0027992	0.011959	0.45749	NoAPOE
Allen_Human_MTG_level2	Exc_L5.6_THEMIS_C1QL3	17790	0.001169	0.0027217	0.011611	0.4599	NoAPOE
PsychENCODE_Adult	Ex6b	13521	0.0077883	0.0019653	0.1153	0.47307	NoAPOE
Allen_Human_MTG_level2	Inh_L2.5_VIP_TYR	17790	0.0006994	0.0013891	0.011714	0.47619	NoAPOE
Allen_Human_MTG_level2	Inh_L1.2_PAX6_TNFAIP8L3	17790	0.00032743	0.00073663	0.0091647	0.48575	NoAPOE
DroNc_Human_Hippocampus	exDG	17737	-0.0057279	-0.00044735	0.22385	0.51021	NoAPOE
PsychENCODE_Adult	In6a	13521	-0.0096451	-0.0017987	0.12216	0.53147	NoAPOE
Allen_Human_MTG_level2	Exc_L2_LAMP5_LTK	17790	-0.0011649	-0.0024701	0.011604	0.53998	NoAPOE
GSE168408_Human_Prefrontal_Cortex_level2_Adult	SST	16922	-0.0089768	-0.0035084	0.071117	0.55022	NoAPOE
Allen_Human_MTG_level2	Inh_L1.2_PAX6_CDH12	17790	-0.0014982	-0.0030329	0.011808	0.55048	NoAPOE
DroNc_Human_Hippocampus	OPC	17737	-0.060894	-0.002108	0.37427	0.56462	NoAPOE
Allen_Human_MTG_level2	Inh_L2.4_SST_FRZB	17790	-0.0024751	-0.0050646	0.012518	0.57837	NoAPOE
Allen_Human_MTG_level2	Inh_L2.5_PVALB_SCUBE3	17790	-0.0021904	-0.0045575	0.010089	0.58593	NoAPOE
PsychENCODE_Adult	In1c	13521	-0.045278	-0.0074084	0.16364	0.60899	NoAPOE
Allen_Human_MTG_level2	Inh_L1.4_VIP_OPRM1	17790	-0.0037149	-0.007219	0.012209	0.61954	NoAPOE
Allen_Human_MTG_level2	Inh_L4.5_SST_STK32A	17790	-0.0041657	-0.0078513	0.012308	0.63248	NoAPOE
Allen_Human_MTG_level2	Inh_L1.4_LAMP5_LCP2	17790	-0.004254	-0.00872	0.01186	0.64008	NoAPOE
Allen_Human_MTG_level2	Exc_L3.5_RORB_ESR1	17790	-0.0047934	-0.010144	0.012501	0.64931	NoAPOE
Allen_Human_MTG_level2	Inh_L1.4_VIP_CHRNA6	17790	-0.0048165	-0.0098544	0.010855	0.67138	NoAPOE
Allen_Human_MTG_level2	Inh_L1.2_VIP_PCDH20	17790	-0.0057436	-0.011256	0.012219	0.68083	NoAPOE
Allen_Human_MTG_level1	Glutamatergic	17790	-0.0071324	-0.015657	0.014554	0.68795	NoAPOE
Allen_Human_MTG_level2	Inh_L1.3_PAX6_SYT6	17790	-0.0069409	-0.01534	0.011357	0.72945	NoAPOE
Allen_Human_MTG_level2	Inh_L1.2_VIP_TSPAN12	17790	-0.00726	-0.014553	0.011452	0.73694	NoAPOE
Allen_Human_MTG_level2	Inh_L1.3_VIP_GGH	17790	-0.007993	-0.015139	0.011943	0.74833	NoAPOE
Allen_Human_MTG_level2	Exc_L4.5_RORB_FOLH1B	17790	-0.0078287	-0.018281	0.011689	0.74849	NoAPOE
DroNc_Human_Hippocampus	GABA2	17737	-0.17157	-0.0124	0.24933	0.7543	NoAPOE
Allen_Human_MTG_level2	Inh_L1.2_LAMP5_DBP	17790	-0.0069319	-0.014336	0.0095805	0.76532	NoAPOE
Allen_Human_MTG_level2	Inh_L5.6_SST_MIR548F2	17790	-0.0096795	-0.02112	0.012368	0.78308	NoAPOE
PsychENCODE_Adult	In6b	13521	-0.094382	-0.020815	0.1199	0.78441	NoAPOE
Allen_Human_MTG_level2	Exc_L6_FEZF2_OR2T8	17790	-0.0071481	-0.017098	0.0090569	0.78501	NoAPOE
Allen_Human_MTG_level2	Inh_L5.6_SST_TH	17790	-0.0082951	-0.018062	0.010411	0.78719	NoAPOE
PsychENCODE_Adult	Ex3e	13521	-0.095328	-0.021327	0.11875	0.78893	NoAPOE
PsychENCODE_Adult	Ex4	13521	-0.11558	-0.024217	0.14318	0.79024	NoAPOE
Allen_Human_MTG_level2	Inh_L2.4_PVALB_WFDC2	17790	-0.010151	-0.021857	0.012538	0.79092	NoAPOE
PsychENCODE_Adult	Ex5b	13521	-0.091519	-0.029808	0.10918	0.79903	NoAPOE
Allen_Human_MTG_level2	Exc_L6_FEZF2_SCUBE1	17790	-0.009008	-0.020697	0.0098316	0.82022	NoAPOE
Allen_Human_MTG_level2	Inh_L5.6_SST_NPM1P10	17790	-0.012501	-0.025946	0.013244	0.82739	NoAPOE
Allen_Human_MTG_level2	Inh_L1.2_GAD1_MC4R	17790	-0.011137	-0.021275	0.011796	0.82745	NoAPOE
Allen_Human_MTG_level2	Inh_L2.5_VIP_SERPINF1	17790	-0.011336	-0.022013	0.01167	0.83432	NoAPOE
DroNc_Human_Hippocampus	ASC2	17737	-0.26211	-0.011752	0.26877	0.83526	NoAPOE
GSE168408_Human_Prefrontal_Cortex_level2_Adult	L4_RORB	16922	-0.045791	-0.027724	0.046393	0.83817	NoAPOE
Allen_Human_MTG_level2	Inh_L1.3_VIP_ADAMTSL1	17790	-0.012865	-0.026272	0.012799	0.84258	NoAPOE
Allen_Human_MTG_level2	Exc_L4.6_RORB_SEMA3E	17790	-0.013872	-0.030084	0.013358	0.85048	NoAPOE
Allen_Human_MTG_level2	Inh_L3.6_SST_HPGD	17790	-0.013526	-0.029096	0.012804	0.85461	NoAPOE
Allen_Human_MTG_level2	Inh_L4.6_PVALB_SULF1	17790	-0.0144	-0.029856	0.013303	0.86046	NoAPOE
Allen_Human_MTG_level2	Inh_L1_SST_NMBR	17790	-0.013509	-0.026841	0.012432	0.8614	NoAPOE
GSE168408_Human_Prefrontal_Cortex_level2_Adult	L2.3_CUX2	16922	-0.050907	-0.029126	0.046324	0.86409	NoAPOE
GSE168408_Human_Prefrontal_Cortex_level2_Adult	L5.6_TLE4	16922	-0.054923	-0.031397	0.049367	0.86704	NoAPOE
Allen_Human_MTG_level2	Inh_L4.5_PVALB_MEPE	17790	-0.012987	-0.028956	0.01127	0.8754	NoAPOE
Allen_Human_MTG_level2	Inh_L5.6_PVALB_LGR5	17790	-0.013072	-0.026984	0.01133	0.87569	NoAPOE
Allen_Human_MTG_level2	Inh_L3.6_VIP_HS3ST3A1	17790	-0.014624	-0.029588	0.012658	0.87601	NoAPOE
PsychENCODE_Adult	In3	13521	-0.1901	-0.033328	0.16422	0.87648	NoAPOE
PsychENCODE_Adult	Ex1	13521	-0.13858	-0.037303	0.11354	0.88886	NoAPOE
Allen_Human_MTG_level2	Exc_L4.6_FEZF2_IL26	17790	-0.0137	-0.030103	0.011169	0.89001	NoAPOE
Allen_Human_MTG_level1	GABAergic	17790	-0.023901	-0.046323	0.018725	0.89909	NoAPOE
Allen_Human_MTG_level2	Inh_L1.4_VIP_PENK	17790	-0.013177	-0.028177	0.010054	0.905	NoAPOE
DroNc_Human_Hippocampus	NSC	17737	-0.15937	-0.013174	0.12123	0.90568	NoAPOE
Allen_Human_MTG_level2	Inh_L1.2_VIP_LBH	17790	-0.016559	-0.035081	0.01252	0.907	NoAPOE
Allen_Human_MTG_level2	Inh_L1.3_VIP_CCDC184	17790	-0.016502	-0.03431	0.012066	0.91428	NoAPOE
GSE168408_Human_Prefrontal_Cortex_level1_Adult	PN	16922	-0.083688	-0.04849	0.059656	0.91966	NoAPOE
Allen_Human_MTG_level2	Exc_L4.5_RORB_DAPK2	17790	-0.018309	-0.03913	0.01279	0.92386	NoAPOE
GSE168408_Human_Prefrontal_Cortex_level1_Adult	IN	16922	-0.11328	-0.048226	0.078623	0.92517	NoAPOE
GSE168408_Human_Prefrontal_Cortex_level2_Adult	ID2	16922	-0.097154	-0.041302	0.067166	0.92597	NoAPOE
PsychENCODE_Adult	Ex9	13521	-0.099735	-0.019604	0.067681	0.92969	NoAPOE
Allen_Human_MTG_level2	Inh_L2.4_VIP_SPAG17	17790	-0.016971	-0.033449	0.011474	0.93044	NoAPOE
GSE168408_Human_Prefrontal_Cortex_level2_Adult	PV_SCUBE3	16922	-0.070665	-0.034584	0.045533	0.93965	NoAPOE
Allen_Human_MTG_level2	Inh_L5.6_GAD1_GLP1R	17790	-0.017328	-0.037663	0.010779	0.94603	NoAPOE
PsychENCODE_Adult	In1b	13521	-0.26526	-0.049786	0.15905	0.95231	NoAPOE
PsychENCODE_Adult	Ex6a	13521	-0.16613	-0.041492	0.097642	0.95556	NoAPOE
Allen_Human_MTG_level2	Inh_L1.3_VIP_CHRM2	17790	-0.022427	-0.043435	0.013169	0.95571	NoAPOE
DroNc_Human_Hippocampus	ASC1	17737	-0.5189	-0.021805	0.29966	0.95832	NoAPOE
GSE168408_Human_Prefrontal_Cortex_level2_Adult	PV	16922	-0.1005	-0.053803	0.049947	0.97788	NoAPOE
Allen_Human_MTG_level2	Inh_L1_SST_CHRNA4	17790	-0.024669	-0.048657	0.011318	0.98535	NoAPOE
GSE168408_Human_Prefrontal_Cortex_level2_Adult	VIP	16922	-0.15985	-0.064823	0.068988	0.98974	NoAPOE
Allen_Human_MTG_level2	Inh_L1.2_SST_BAGE2	17790	-0.03052	-0.057079	0.013009	0.99051	NoAPOE
Allen_Human_MTG_level2	Inh_L2.4_VIP_CBLN1	17790	-0.029483	-0.056141	0.012128	0.99246	NoAPOE
Allen_Human_MTG_level2	Inh_L2.3_VIP_CASC6	17790	-0.029696	-0.065273	0.011676	0.99451	NoAPOE
GSE168408_Human_Prefrontal_Cortex_level2_Adult	Micro	17145	0.53492	0.078235	0.070202	1.3505e-14	LargerWindow
Allen_Human_MTG_level2	Micro_L1.3_TYROBP	19035	0.047344	0.059005	0.0074272	9.4456e-11	LargerWindow
PsychENCODE_Adult	Microglia	13691	1.1696	0.13734	0.18806	2.585e-10	LargerWindow
DroNc_Human_Hippocampus	MG	18353	1.4827	0.051336	0.29075	1.7213e-07	LargerWindow
GSE168408_Human_Prefrontal_Cortex_level2_Adult	Vas	17145	0.1664	0.028447	0.066599	0.0062412	LargerWindow
Allen_Human_MTG_level2	Endo_L2.6_NOSTRIN	19035	0.016881	0.022557	0.0068413	0.0068087	LargerWindow
PsychENCODE_Adult	In4b	13691	0.23143	0.050097	0.1139	0.021093	LargerWindow
GSE168408_Human_Prefrontal_Cortex_level2_Adult	Oligo	17145	0.084419	0.019476	0.046319	0.034196	LargerWindow
Allen_Human_MTG_level2	Inh_L3.5_SST_ADGRG6	19035	0.022848	0.044435	0.012589	0.034774	LargerWindow
PsychENCODE_Adult	Oligo	13691	0.2534	0.022996	0.14295	0.03815	LargerWindow
PsychENCODE_Adult	In1a	13691	0.23238	0.045098	0.13176	0.03891	LargerWindow
GSE168408_Human_Prefrontal_Cortex_level1_Adult	Non.Neu	17145	0.11041	0.022947	0.064975	0.044646	LargerWindow
PsychENCODE_Adult	In4a	13691	0.22166	0.037592	0.13671	0.052481	LargerWindow
Allen_Human_MTG_level2	Inh_L5.6_SST_KLHDC8A	19035	0.017881	0.037863	0.01114	0.05425	LargerWindow
Allen_Human_MTG_level2	Inh_L1.4_LAMP5_LCP2	19035	0.016847	0.034032	0.011417	0.070034	LargerWindow
Allen_Human_MTG_level2	Oligo_L1.6_OPALIN	19035	0.0097903	0.013898	0.0072143	0.087391	LargerWindow
Allen_Human_MTG_level2	Inh_L4.6_SST_B3GAT2	19035	0.017894	0.034611	0.013247	0.088381	LargerWindow
PsychENCODE_Adult	Endo	13691	0.083031	0.015652	0.062094	0.090595	LargerWindow
DroNc_Human_Hippocampus	exCA1	18353	0.27932	0.02598	0.21129	0.093097	LargerWindow
Allen_Human_MTG_level2	Inh_L1.3_SST_CALB1	19035	0.017035	0.030995	0.01307	0.09624	LargerWindow
Allen_Human_MTG_level2	Inh_L2.6_LAMP5_CA1	19035	0.015111	0.031256	0.011669	0.097684	LargerWindow
Allen_Human_MTG_level2	Exc_L5.6_THEMIS_CRABP1	19035	0.011758	0.026783	0.0093774	0.10495	LargerWindow
Allen_Human_MTG_level2	Inh_L3.6_SST_NPY	19035	0.011119	0.024136	0.0089443	0.10691	LargerWindow
DroNc_Human_Hippocampus	ODC2	18353	0.26666	0.011516	0.24544	0.13865	LargerWindow
DroNc_Human_Hippocampus	exPFC2	18353	0.16696	0.021885	0.16828	0.16057	LargerWindow
PsychENCODE_Adult	OPC	13691	0.12853	0.018107	0.13508	0.1707	LargerWindow
PsychENCODE_Adult	In8	13691	0.15355	0.026329	0.16449	0.17529	LargerWindow
Allen_Human_MTG_level2	Exc_L3.5_RORB_FILIP1L	19035	0.010903	0.023706	0.011713	0.17599	LargerWindow
Allen_Human_MTG_level2	Inh_L1.2_PAX6_CDH12	19035	0.010492	0.020929	0.011416	0.17903	LargerWindow
DroNc_Human_Hippocampus	ODC1	18353	0.25904	0.009561	0.28814	0.18433	LargerWindow
DroNc_Human_Hippocampus	END	18353	0.10348	0.0079975	0.11631	0.18684	LargerWindow
Allen_Human_MTG_level2	Exc_L5.6_THEMIS_DCSTAMP	19035	0.0077776	0.01814	0.0088683	0.19025	LargerWindow
Allen_Human_MTG_level2	Exc_L3.5_RORB_COL22A1	19035	0.0093159	0.019069	0.010964	0.19775	LargerWindow
Allen_Human_MTG_level2	Inh_L2.4_SST_FRZB	19035	0.010145	0.020431	0.012147	0.20182	LargerWindow
GSE168408_Human_Prefrontal_Cortex_level2_Adult	LAMP5_NOS1	17145	0.034507	0.019333	0.04147	0.20268	LargerWindow
Allen_Human_MTG_level2	Exc_L5.6_THEMIS_FGF10	19035	0.006975	0.016099	0.0093085	0.22684	LargerWindow
PsychENCODE_Adult	In7	13691	0.10216	0.018965	0.13795	0.22948	LargerWindow
Allen_Human_MTG_level1	Non.neuronal	19035	0.00859	0.011665	0.011972	0.23653	LargerWindow
Allen_Human_MTG_level2	Inh_L1.3_PAX6_SYT6	19035	0.0075582	0.016498	0.010984	0.2457	LargerWindow
Allen_Human_MTG_level2	Inh_L1.2_LAMP5_DBP	19035	0.0060383	0.012296	0.0093433	0.25906	LargerWindow
PsychENCODE_Adult	Ex8	13691	0.05719	0.016514	0.089118	0.26053	LargerWindow
DroNc_Human_Hippocampus	GABA1	18353	0.15437	0.011283	0.24179	0.26159	LargerWindow
Allen_Human_MTG_level2	Inh_L1.2_PAX6_TNFAIP8L3	19035	0.0048709	0.010816	0.008961	0.29337	LargerWindow
PsychENCODE_Adult	Ex2	13691	0.039803	0.014361	0.09327	0.33478	LargerWindow
Allen_Human_MTG_level2	Inh_L2.6_VIP_QPCT	19035	0.004099	0.0081148	0.010509	0.34826	LargerWindow
Allen_Human_MTG_level2	Inh_L1.4_VIP_CHRNA6	19035	0.003704	0.0074572	0.010448	0.36147	LargerWindow
DroNc_Human_Hippocampus	exPFC1	18353	0.074677	0.0059564	0.24817	0.38174	LargerWindow
Allen_Human_MTG_level2	Exc_L4.5_FEZF2_SCN4B	19035	0.0026567	0.0062657	0.0092099	0.3865	LargerWindow
Allen_Human_MTG_level2	Inh_L1_SST_NMBR	19035	0.0028521	0.0055798	0.011965	0.4058	LargerWindow
PsychENCODE_Adult	Ex6b	13691	0.026256	0.0065976	0.11284	0.408	LargerWindow
Allen_Human_MTG_level2	Exc_L5.6_SLC17A7_IL15	19035	0.0023036	0.0051269	0.010422	0.41254	LargerWindow
Allen_Human_MTG_level2	Inh_L2.5_VIP_TYR	19035	0.0011615	0.0022716	0.011376	0.45934	LargerWindow
Allen_Human_MTG_level2	Astro_L1.6_FGFR3_SLC14A1	19035	0.00053726	0.0009128	0.0064407	0.46676	LargerWindow
Allen_Human_MTG_level2	Inh_L1.2_VIP_PCDH20	19035	0.00092311	0.0017826	0.011633	0.46838	LargerWindow
Allen_Human_MTG_level1	GABAergic	19035	0.0013526	0.0025869	0.01811	0.47023	LargerWindow
DroNc_Human_Hippocampus	exCA3	18353	0.0094022	0.00072542	0.21611	0.48265	LargerWindow
Allen_Human_MTG_level2	Inh_L4.6_SST_GXYLT2	19035	0.00029978	0.00063089	0.011365	0.48948	LargerWindow
DroNc_Human_Hippocampus	exDG	18353	0.0029952	0.00023149	0.21833	0.49453	LargerWindow
Allen_Human_MTG_level2	Exc_L5.6_FEZF2_ABO	19035	-0.00043033	-0.0009694	0.010673	0.51608	LargerWindow
Allen_Human_MTG_level2	Inh_L5.6_PVALB_LGR5	19035	-0.00062461	-0.0012692	0.010931	0.52278	LargerWindow
GSE168408_Human_Prefrontal_Cortex_level2_Adult	SST	17145	-0.0058634	-0.0022789	0.06994	0.53341	LargerWindow
GSE168408_Human_Prefrontal_Cortex_level2_Adult	L5.6_THEMIS	17145	-0.0043619	-0.0029923	0.037013	0.54691	LargerWindow
Allen_Human_MTG_level2	Inh_L4.6_PVALB_SULF1	19035	-0.0015446	-0.0031575	0.012766	0.54815	LargerWindow
Allen_Human_MTG_level2	Exc_L5.6_FEZF2_EFTUD1P1	19035	-0.0014346	-0.0032981	0.01048	0.55444	LargerWindow
Allen_Human_MTG_level2	Inh_L2.5_VIP_SERPINF1	19035	-0.0020212	-0.0038573	0.011265	0.57119	LargerWindow
GSE168408_Human_Prefrontal_Cortex_level2_Adult	ID2	17145	-0.013598	-0.0057482	0.06554	0.58218	LargerWindow
DroNc_Human_Hippocampus	GABA2	18353	-0.051221	-0.0036628	0.24218	0.58375	LargerWindow
Allen_Human_MTG_level2	Inh_L1.3_VIP_GGH	19035	-0.0025704	-0.0047941	0.011622	0.58752	LargerWindow
Allen_Human_MTG_level2	Inh_L1.4_VIP_OPRM1	19035	-0.0026845	-0.0051379	0.01172	0.59058	LargerWindow
Allen_Human_MTG_level2	Exc_L6_FEZF2_SCUBE1	19035	-0.002204	-0.0050041	0.0094365	0.59234	LargerWindow
Allen_Human_MTG_level2	Inh_L3.6_VIP_HS3ST3A1	19035	-0.0033156	-0.0066124	0.012178	0.60729	LargerWindow
Allen_Human_MTG_level2	Astro_L1.2_FGFR3_GFAP	19035	-0.001988	-0.0029856	0.0070811	0.61055	LargerWindow
Allen_Human_MTG_level2	Inh_L5.6_SST_TH	19035	-0.0030001	-0.0064477	0.010192	0.61575	LargerWindow
Allen_Human_MTG_level2	Exc_L5.6_THEMIS_C1QL3	19035	-0.0032861	-0.0075631	0.011103	0.61637	LargerWindow
Allen_Human_MTG_level2	Exc_L3.4_RORB_CARM1P1	19035	-0.0032789	-0.0074886	0.011001	0.61716	LargerWindow
Allen_Human_MTG_level2	Exc_L2.3_LINC00507_FREM3	19035	-0.0039617	-0.0089703	0.011567	0.63401	LargerWindow
PsychENCODE_Adult	Per	13691	-0.078898	-0.0048038	0.20819	0.64765	LargerWindow
PsychENCODE_Adult	In6b	13691	-0.046422	-0.010203	0.11811	0.65285	LargerWindow
Allen_Human_MTG_level2	Inh_L1.3_VIP_CCDC184	19035	-0.0045964	-0.0094223	0.01169	0.65291	LargerWindow
Allen_Human_MTG_level2	OPC_L1.6_PDGFRA	19035	-0.0035881	-0.0054725	0.0087064	0.65987	LargerWindow
PsychENCODE_Adult	In6a	13691	-0.050556	-0.009395	0.12023	0.66293	LargerWindow
PsychENCODE_Adult	Astro	13691	-0.042864	-0.00555	0.10006	0.6658	LargerWindow
Allen_Human_MTG_level2	Inh_L5.6_SST_MIR548F2	19035	-0.0051382	-0.011063	0.011974	0.66608	LargerWindow
Allen_Human_MTG_level2	Inh_L4.5_SST_STK32A	19035	-0.0050795	-0.009409	0.011817	0.66635	LargerWindow
GSE168408_Human_Prefrontal_Cortex_level2_Adult	OPC	17145	-0.024537	-0.0065259	0.05626	0.66863	LargerWindow
Allen_Human_MTG_level2	Exc_L3.5_RORB_TWIST2	19035	-0.0049889	-0.010387	0.011276	0.67091	LargerWindow
Allen_Human_MTG_level2	Inh_L4.5_PVALB_MEPE	19035	-0.0050626	-0.011138	0.010828	0.67995	LargerWindow
Allen_Human_MTG_level2	Inh_L3.6_SST_HPGD	19035	-0.0058446	-0.012399	0.012389	0.68145	LargerWindow
PsychENCODE_Adult	Ex5b	13691	-0.059061	-0.019176	0.10682	0.70983	LargerWindow
DroNc_Human_Hippocampus	OPC	18353	-0.19946	-0.0068519	0.35577	0.71247	LargerWindow
Allen_Human_MTG_level2	Exc_L2_LAMP5_LTK	19035	-0.0073361	-0.015335	0.011184	0.74406	LargerWindow
Allen_Human_MTG_level2	Inh_L2.4_PVALB_WFDC2	19035	-0.0079084	-0.016793	0.012048	0.74422	LargerWindow
GSE168408_Human_Prefrontal_Cortex_level1_Adult	IN	17145	-0.050251	-0.021281	0.07655	0.74423	LargerWindow
Allen_Human_MTG_level2	Inh_L1.2_VIP_TSPAN12	19035	-0.0072613	-0.014342	0.010955	0.74627	LargerWindow
Allen_Human_MTG_level2	Exc_L2.4_LINC00507_GLP2R	19035	-0.0078027	-0.016693	0.011725	0.74712	LargerWindow
PsychENCODE_Adult	In1c	13691	-0.10877	-0.017788	0.1579	0.75453	LargerWindow
GSE168408_Human_Prefrontal_Cortex_level2_Adult	L5.6_TLE4	17145	-0.033419	-0.019023	0.048119	0.75631	LargerWindow
Allen_Human_MTG_level2	Exc_L5.6_RORB_TTC12	19035	-0.0082111	-0.01877	0.010975	0.77282	LargerWindow
Allen_Human_MTG_level2	Inh_L1.2_GAD1_MC4R	19035	-0.008575	-0.016112	0.011299	0.77604	LargerWindow
Allen_Human_MTG_level2	Inh_L1.2_VIP_LBH	19035	-0.0095439	-0.019961	0.012123	0.78443	LargerWindow
PsychENCODE_Adult	In1b	13691	-0.1236	-0.023148	0.1567	0.78487	LargerWindow
Allen_Human_MTG_level2	Exc_L3.5_RORB_ESR1	19035	-0.0094853	-0.019793	0.011876	0.78777	LargerWindow
GSE168408_Human_Prefrontal_Cortex_level2_Adult	Astro	17145	-0.042991	-0.009579	0.053297	0.79005	LargerWindow
PsychENCODE_Adult	Ex4	13691	-0.11439	-0.02388	0.13993	0.79317	LargerWindow
PsychENCODE_Adult	Ex3e	13691	-0.09585	-0.021412	0.11597	0.79573	LargerWindow
Allen_Human_MTG_level2	Exc_L4.6_RORB_C1R	19035	-0.0097324	-0.021058	0.011582	0.79962	LargerWindow
Allen_Human_MTG_level2	Inh_L5.6_SST_NPM1P10	19035	-0.01125	-0.023025	0.012789	0.81046	LargerWindow
Allen_Human_MTG_level2	Inh_L1.3_VIP_CHRM2	19035	-0.011315	-0.021582	0.012624	0.81494	LargerWindow
Allen_Human_MTG_level1	Glutamatergic	19035	-0.013105	-0.028434	0.013886	0.82734	LargerWindow
Allen_Human_MTG_level2	Inh_L1.3_VIP_ADAMTSL1	19035	-0.011984	-0.024095	0.012439	0.83231	LargerWindow
PsychENCODE_Adult	In3	13691	-0.16069	-0.028122	0.15874	0.84429	LargerWindow
PsychENCODE_Adult	Ex9	13691	-0.067462	-0.013303	0.066271	0.84565	LargerWindow
Allen_Human_MTG_level2	Inh_L2.5_PVALB_SCUBE3	19035	-0.0099632	-0.020397	0.0097241	0.84721	LargerWindow
GSE168408_Human_Prefrontal_Cortex_level2_Adult	L2.3_CUX2	17145	-0.051558	-0.029343	0.044864	0.87475	LargerWindow
Allen_Human_MTG_level2	Inh_L1.4_VIP_PENK	19035	-0.011441	-0.024139	0.0097334	0.88007	LargerWindow
Allen_Human_MTG_level2	Exc_L6_FEZF2_OR2T8	19035	-0.010299	-0.024358	0.0087281	0.88099	LargerWindow
PsychENCODE_Adult	Ex1	13691	-0.13157	-0.035276	0.11052	0.88305	LargerWindow
DroNc_Human_Hippocampus	NSC	18353	-0.14494	-0.011899	0.11731	0.89168	LargerWindow
Allen_Human_MTG_level2	Inh_L2.3_VIP_CASC6	19035	-0.014638	-0.031746	0.011245	0.90349	LargerWindow
GSE168408_Human_Prefrontal_Cortex_level2_Adult	PV	17145	-0.064744	-0.034487	0.049234	0.90574	LargerWindow
GSE168408_Human_Prefrontal_Cortex_level2_Adult	L4_RORB	17145	-0.059731	-0.035985	0.04527	0.90648	LargerWindow
Allen_Human_MTG_level2	Inh_L5.6_GAD1_GLP1R	19035	-0.013902	-0.029805	0.010498	0.90729	LargerWindow
GSE168408_Human_Prefrontal_Cortex_level1_Adult	PN	17145	-0.082401	-0.047508	0.058044	0.92213	LargerWindow
Allen_Human_MTG_level2	Exc_L4.5_RORB_FOLH1B	19035	-0.016421	-0.037919	0.011286	0.92714	LargerWindow
GSE168408_Human_Prefrontal_Cortex_level2_Adult	VIP	17145	-0.10342	-0.041715	0.06644	0.9402	LargerWindow
Allen_Human_MTG_level2	Inh_L2.4_VIP_CBLN1	19035	-0.018582	-0.034783	0.011748	0.94314	LargerWindow
DroNc_Human_Hippocampus	ASC2	18353	-0.4112	-0.018319	0.25255	0.94825	LargerWindow
Allen_Human_MTG_level2	Inh_L1_SST_CHRNA4	19035	-0.017633	-0.034238	0.010803	0.94868	LargerWindow
PsychENCODE_Adult	Ex6a	13691	-0.15763	-0.039237	0.096073	0.94956	LargerWindow
Allen_Human_MTG_level2	Exc_L4.6_FEZF2_IL26	19035	-0.017573	-0.038122	0.010667	0.95025	LargerWindow
Allen_Human_MTG_level2	Exc_L4.6_RORB_SEMA3E	19035	-0.022599	-0.048365	0.012904	0.96005	LargerWindow
GSE168408_Human_Prefrontal_Cortex_level2_Adult	PV_SCUBE3	17145	-0.081666	-0.039754	0.044675	0.96621	LargerWindow
Allen_Human_MTG_level2	Exc_L4.5_RORB_DAPK2	19035	-0.025063	-0.052797	0.012369	0.97863	LargerWindow
Allen_Human_MTG_level2	Inh_L1.2_SST_BAGE2	19035	-0.025625	-0.047086	0.012544	0.97945	LargerWindow
DroNc_Human_Hippocampus	ASC1	18353	-0.62268	-0.025905	0.2917	0.9836	LargerWindow
Allen_Human_MTG_level2	Inh_L2.4_VIP_SPAG17	19035	-0.023852	-0.046258	0.010902	0.98566	LargerWindow
GSE168408_Human_Prefrontal_Cortex_level2_Adult	Micro	17026	0.41989	0.061551	0.070344	1.2172e-09	NoBiobank
Allen_Human_MTG_level2	Micro_L1.3_TYROBP	17907	0.038991	0.049556	0.0075102	1.0534e-07	NoBiobank
PsychENCODE_Adult	Microglia	13604	0.95094	0.11143	0.18679	1.8056e-07	NoBiobank
DroNc_Human_Hippocampus	MG	17845	1.3153	0.045681	0.30311	7.1886e-06	NoBiobank
Allen_Human_MTG_level2	Endo_L2.6_NOSTRIN	17907	0.016129	0.021935	0.006939	0.010059	NoBiobank
PsychENCODE_Adult	OPC	13604	0.24921	0.035061	0.13362	0.031098	NoBiobank
PsychENCODE_Adult	Oligo	13604	0.24578	0.022264	0.1424	0.042179	NoBiobank
GSE168408_Human_Prefrontal_Cortex_level1_Adult	Non.Neu	17026	0.10538	0.02196	0.064164	0.050262	NoBiobank
PsychENCODE_Adult	Astro	13604	0.14234	0.018423	0.098765	0.074775	NoBiobank
Allen_Human_MTG_level2	Exc_L5.6_THEMIS_DCSTAMP	17907	0.012491	0.029425	0.008949	0.081396	NoBiobank
PsychENCODE_Adult	Ex2	13604	0.12541	0.045286	0.092863	0.088446	NoBiobank
Allen_Human_MTG_level2	Exc_L3.5_RORB_FILIP1L	17907	0.015767	0.034679	0.011945	0.093439	NoBiobank
GSE168408_Human_Prefrontal_Cortex_level2_Adult	Oligo	17026	0.058458	0.013522	0.045802	0.10093	NoBiobank
DroNc_Human_Hippocampus	exPFC2	17845	0.20613	0.027268	0.1693	0.1117	NoBiobank
GSE168408_Human_Prefrontal_Cortex_level2_Adult	Vas	17026	0.074141	0.012705	0.066788	0.13349	NoBiobank
PsychENCODE_Adult	Ex8	13604	0.095096	0.027471	0.087003	0.1372	NoBiobank
Allen_Human_MTG_level1	Non.neuronal	17907	0.01321	0.018203	0.012094	0.13737	NoBiobank
Allen_Human_MTG_level2	Exc_L5.6_FEZF2_EFTUD1P1	17907	0.011484	0.026655	0.010596	0.13923	NoBiobank
DroNc_Human_Hippocampus	ODC1	17845	0.29146	0.010815	0.27886	0.14797	NoBiobank
DroNc_Human_Hippocampus	ODC2	17845	0.24581	0.0107	0.23653	0.14935	NoBiobank
Allen_Human_MTG_level2	Oligo_L1.6_OPALIN	17907	0.0071938	0.010419	0.0073259	0.16307	NoBiobank
GSE168408_Human_Prefrontal_Cortex_level2_Adult	Astro	17026	0.049952	0.011165	0.051731	0.16713	NoBiobank
Allen_Human_MTG_level2	Exc_L5.6_SLC17A7_IL15	17907	0.010131	0.022798	0.010605	0.1697	NoBiobank
Allen_Human_MTG_level2	Inh_L1.3_PAX6_SYT6	17907	0.010456	0.023068	0.011071	0.17249	NoBiobank
Allen_Human_MTG_level2	Exc_L3.5_RORB_COL22A1	17907	0.010366	0.021472	0.011071	0.17454	NoBiobank
DroNc_Human_Hippocampus	GABA1	17845	0.20892	0.015427	0.24101	0.19301	NoBiobank
Allen_Human_MTG_level2	Exc_L5.6_THEMIS_CRABP1	17907	0.0081236	0.018678	0.0095243	0.19685	NoBiobank
Allen_Human_MTG_level2	Astro_L1.6_FGFR3_SLC14A1	17907	0.0054383	0.0094021	0.0064602	0.19995	NoBiobank
Allen_Human_MTG_level2	Astro_L1.2_FGFR3_GFAP	17907	0.0057923	0.008868	0.0070564	0.20587	NoBiobank
PsychENCODE_Adult	Ex6b	13604	0.087015	0.021892	0.11245	0.21953	NoBiobank
Allen_Human_MTG_level2	Inh_L1.4_VIP_CHRNA6	17907	0.0081119	0.016568	0.010555	0.22109	NoBiobank
Allen_Human_MTG_level2	Exc_L5.6_THEMIS_FGF10	17907	0.0068293	0.015925	0.0093998	0.23376	NoBiobank
Allen_Human_MTG_level2	Inh_L1.2_PAX6_CDH12	17907	0.0082341	0.016636	0.0115	0.23699	NoBiobank
Allen_Human_MTG_level2	Inh_L2.6_LAMP5_CA1	17907	0.0083016	0.017382	0.011855	0.24189	NoBiobank
Allen_Human_MTG_level2	OPC_L1.6_PDGFRA	17907	0.0059141	0.0092114	0.0086884	0.24804	NoBiobank
PsychENCODE_Adult	In4b	13604	0.075116	0.016257	0.11174	0.25072	NoBiobank
Allen_Human_MTG_level2	Inh_L3.6_SST_NPY	17907	0.0059547	0.013076	0.0090148	0.25446	NoBiobank
Allen_Human_MTG_level2	Inh_L1.2_LAMP5_DBP	17907	0.0058693	0.012115	0.0093548	0.2652	NoBiobank
Allen_Human_MTG_level2	Inh_L1.2_PAX6_TNFAIP8L3	17907	0.0051948	0.011666	0.0089139	0.28002	NoBiobank
Allen_Human_MTG_level2	Inh_L1.3_SST_CALB1	17907	0.0074884	0.013827	0.013201	0.28527	NoBiobank
Allen_Human_MTG_level2	Exc_L3.4_RORB_CARM1P1	17907	0.0062034	0.014319	0.011264	0.29091	NoBiobank
PsychENCODE_Adult	In1a	13604	0.061065	0.011849	0.1305	0.31991	NoBiobank
DroNc_Human_Hippocampus	END	17845	0.054697	0.0042144	0.12063	0.32512	NoBiobank
Allen_Human_MTG_level2	Inh_L1.4_VIP_OPRM1	17907	0.0050512	0.009798	0.011842	0.33486	NoBiobank
GSE168408_Human_Prefrontal_Cortex_level2_Adult	OPC	17026	0.021143	0.0056417	0.055717	0.35217	NoBiobank
Allen_Human_MTG_level2	Inh_L3.5_SST_ADGRG6	17907	0.004509	0.0088952	0.012661	0.36088	NoBiobank
DroNc_Human_Hippocampus	exCA1	17845	0.068884	0.0064568	0.21207	0.37266	NoBiobank
GSE168408_Human_Prefrontal_Cortex_level2_Adult	LAMP5_NOS1	17026	0.013023	0.007314	0.040789	0.37476	NoBiobank
Allen_Human_MTG_level2	Exc_L3.5_RORB_TWIST2	17907	0.0036132	0.007617	0.011536	0.37706	NoBiobank
Allen_Human_MTG_level2	Inh_L1.4_LAMP5_LCP2	17907	0.0035684	0.0073009	0.011544	0.37862	NoBiobank
PsychENCODE_Adult	Endo	13604	0.018903	0.0035122	0.065337	0.38617	NoBiobank
Allen_Human_MTG_level2	Exc_L4.5_FEZF2_SCN4B	17907	0.0025612	0.0060916	0.0093531	0.39211	NoBiobank
DroNc_Human_Hippocampus	exPFC1	17845	0.066391	0.0053506	0.2513	0.39582	NoBiobank
Allen_Human_MTG_level2	Inh_L1.2_VIP_PCDH20	17907	0.0031058	0.0060754	0.011952	0.39749	NoBiobank
Allen_Human_MTG_level2	Inh_L2.6_VIP_QPCT	17907	0.0026864	0.0053877	0.010717	0.40103	NoBiobank
DroNc_Human_Hippocampus	ASC1	17845	0.070544	0.0029703	0.2864	0.40272	NoBiobank
Allen_Human_MTG_level2	Inh_L5.6_SST_KLHDC8A	17907	0.0024568	0.0052655	0.011253	0.41359	NoBiobank
PsychENCODE_Adult	In4a	13604	0.027137	0.0046032	0.13442	0.42	NoBiobank
PsychENCODE_Adult	In7	13604	0.026491	0.0049133	0.13517	0.42231	NoBiobank
DroNc_Human_Hippocampus	OPC	17845	0.063488	0.0021964	0.36323	0.43062	NoBiobank
DroNc_Human_Hippocampus	GABA2	17845	0.041373	0.0029866	0.24218	0.43218	NoBiobank
Allen_Human_MTG_level2	Exc_L2.3_LINC00507_FREM3	17907	0.0018572	0.0042471	0.011845	0.4377	NoBiobank
Allen_Human_MTG_level2	Inh_L2.5_VIP_TYR	17907	0.0011096	0.0021996	0.011445	0.46138	NoBiobank
GSE168408_Human_Prefrontal_Cortex_level2_Adult	L5.6_THEMIS	17026	0.0026667	0.0018325	0.037199	0.47143	NoBiobank
GSE168408_Human_Prefrontal_Cortex_level2_Adult	L5.6_TLE4	17026	0.00018292	0.00010431	0.048043	0.49848	NoBiobank
Allen_Human_MTG_level2	Exc_L3.5_RORB_ESR1	17907	-0.00029116	-0.00061504	0.012226	0.5095	NoBiobank
Allen_Human_MTG_level2	Inh_L2.5_VIP_SERPINF1	17907	-0.0008373	-0.0016224	0.011384	0.52932	NoBiobank
Allen_Human_MTG_level2	Exc_L5.6_THEMIS_C1QL3	17907	-0.0010613	-0.0024666	0.011375	0.53717	NoBiobank
PsychENCODE_Adult	Ex5b	13604	-0.013329	-0.0043293	0.10636	0.54986	NoBiobank
Allen_Human_MTG_level2	Exc_L4.6_RORB_C1R	17907	-0.0027441	-0.0060052	0.011713	0.59262	NoBiobank
PsychENCODE_Adult	In8	13604	-0.038723	-0.0066383	0.16126	0.59488	NoBiobank
Allen_Human_MTG_level2	Inh_L1_SST_NMBR	17907	-0.0032424	-0.0064294	0.012065	0.60593	NoBiobank
Allen_Human_MTG_level2	Inh_L4.6_SST_B3GAT2	17907	-0.0036833	-0.0072189	0.013409	0.60822	NoBiobank
Allen_Human_MTG_level2	Inh_L2.5_PVALB_SCUBE3	17907	-0.0027817	-0.005777	0.0098627	0.61104	NoBiobank
PsychENCODE_Adult	Per	13604	-0.060151	-0.0036624	0.20817	0.61369	NoBiobank
DroNc_Human_Hippocampus	ASC2	17845	-0.081974	-0.0036862	0.25882	0.62427	NoBiobank
GSE168408_Human_Prefrontal_Cortex_level2_Adult	L4_RORB	17026	-0.01655	-0.0099932	0.04525	0.64272	NoBiobank
Allen_Human_MTG_level2	Exc_L5.6_FEZF2_ABO	17907	-0.0043972	-0.010016	0.010892	0.65679	NoBiobank
PsychENCODE_Adult	Ex4	13604	-0.05927	-0.01238	0.13922	0.66484	NoBiobank
Allen_Human_MTG_level2	Exc_L5.6_RORB_TTC12	17907	-0.0047533	-0.010976	0.011158	0.66494	NoBiobank
Allen_Human_MTG_level2	Exc_L6_FEZF2_SCUBE1	17907	-0.004074	-0.0093447	0.0095588	0.66502	NoBiobank
Allen_Human_MTG_level2	Exc_L2_LAMP5_LTK	17907	-0.0049004	-0.010372	0.011363	0.66686	NoBiobank
Allen_Human_MTG_level2	Inh_L2.4_SST_FRZB	17907	-0.0056538	-0.011546	0.012268	0.67755	NoBiobank
Allen_Human_MTG_level2	Inh_L1.2_GAD1_MC4R	17907	-0.0056326	-0.010739	0.011469	0.68832	NoBiobank
Allen_Human_MTG_level2	Inh_L1.2_VIP_TSPAN12	17907	-0.0056874	-0.011381	0.011194	0.69429	NoBiobank
Allen_Human_MTG_level2	Inh_L3.6_SST_HPGD	17907	-0.0064515	-0.013851	0.012474	0.69749	NoBiobank
PsychENCODE_Adult	In6a	13604	-0.061837	-0.011496	0.11889	0.69851	NoBiobank
Allen_Human_MTG_level2	Exc_L4.6_RORB_SEMA3E	17907	-0.0069017	-0.01494	0.013047	0.70159	NoBiobank
Allen_Human_MTG_level2	Exc_L4.5_RORB_FOLH1B	17907	-0.0066753	-0.015561	0.011424	0.7205	NoBiobank
Allen_Human_MTG_level2	Inh_L5.6_SST_MIR548F2	17907	-0.0070612	-0.015378	0.01206	0.72089	NoBiobank
PsychENCODE_Adult	In6b	13604	-0.068954	-0.015163	0.11648	0.72307	NoBiobank
Allen_Human_MTG_level1	Glutamatergic	17907	-0.0090372	-0.019804	0.014299	0.7363	NoBiobank
PsychENCODE_Adult	Ex1	13604	-0.070913	-0.019033	0.11108	0.73839	NoBiobank
Allen_Human_MTG_level2	Inh_L1.3_VIP_CCDC184	17907	-0.0076409	-0.015859	0.011707	0.74301	NoBiobank
DroNc_Human_Hippocampus	exDG	17845	-0.14404	-0.011233	0.21726	0.74633	NoBiobank
DroNc_Human_Hippocampus	exCA3	17845	-0.15267	-0.011896	0.22303	0.75318	NoBiobank
Allen_Human_MTG_level2	Exc_L6_FEZF2_OR2T8	17907	-0.0064345	-0.015365	0.0088122	0.76735	NoBiobank
PsychENCODE_Adult	In1c	13604	-0.11622	-0.01896	0.1581	0.76886	NoBiobank
Allen_Human_MTG_level2	Exc_L2.4_LINC00507_GLP2R	17907	-0.0088805	-0.019228	0.011979	0.77074	NoBiobank
Allen_Human_MTG_level2	Inh_L2.3_VIP_CASC6	17907	-0.008651	-0.018982	0.011397	0.77608	NoBiobank
GSE168408_Human_Prefrontal_Cortex_level2_Adult	ID2	17026	-0.050146	-0.021256	0.06508	0.7795	NoBiobank
Allen_Human_MTG_level2	Inh_L2.4_VIP_SPAG17	17907	-0.008743	-0.0172	0.011194	0.7826	NoBiobank
GSE168408_Human_Prefrontal_Cortex_level1_Adult	PN	17026	-0.046555	-0.026901	0.058686	0.78619	NoBiobank
Allen_Human_MTG_level2	Inh_L2.4_PVALB_WFDC2	17907	-0.010312	-0.022163	0.012289	0.79929	NoBiobank
PsychENCODE_Adult	In1b	13604	-0.13485	-0.025235	0.15312	0.81075	NoBiobank
PsychENCODE_Adult	Ex6a	13604	-0.083563	-0.020808	0.094742	0.81111	NoBiobank
Allen_Human_MTG_level2	Inh_L3.6_VIP_HS3ST3A1	17907	-0.010936	-0.022084	0.012297	0.81308	NoBiobank
DroNc_Human_Hippocampus	NSC	17845	-0.10601	-0.0087524	0.11563	0.82036	NoBiobank
GSE168408_Human_Prefrontal_Cortex_level2_Adult	SST	17026	-0.063755	-0.024842	0.068942	0.82245	NoBiobank
Allen_Human_MTG_level2	Inh_L1.4_VIP_PENK	17907	-0.0097373	-0.020784	0.0097383	0.84131	NoBiobank
Allen_Human_MTG_level1	GABAergic	17907	-0.018363	-0.035524	0.01825	0.84284	NoBiobank
PsychENCODE_Adult	In3	13604	-0.16631	-0.02907	0.15701	0.85524	NoBiobank
Allen_Human_MTG_level2	Inh_L4.6_SST_GXYLT2	17907	-0.012218	-0.026044	0.011443	0.85718	NoBiobank
Allen_Human_MTG_level2	Inh_L4.6_PVALB_SULF1	17907	-0.013967	-0.028902	0.012995	0.85876	NoBiobank
Allen_Human_MTG_level2	Inh_L1.2_SST_BAGE2	17907	-0.013562	-0.02531	0.012613	0.85885	NoBiobank
Allen_Human_MTG_level2	Inh_L5.6_GAD1_GLP1R	17907	-0.011596	-0.025156	0.010521	0.86479	NoBiobank
GSE168408_Human_Prefrontal_Cortex_level1_Adult	IN	17026	-0.085456	-0.036277	0.076668	0.86749	NoBiobank
Allen_Human_MTG_level2	Inh_L1.3_VIP_GGH	17907	-0.013021	-0.024618	0.011603	0.8691	NoBiobank
Allen_Human_MTG_level2	Inh_L1.3_VIP_ADAMTSL1	17907	-0.013998	-0.028527	0.012473	0.86912	NoBiobank
Allen_Human_MTG_level2	Inh_L1.3_VIP_CHRM2	17907	-0.014462	-0.027957	0.012776	0.87117	NoBiobank
Allen_Human_MTG_level2	Inh_L1_SST_CHRNA4	17907	-0.012951	-0.025495	0.010974	0.88102	NoBiobank
GSE168408_Human_Prefrontal_Cortex_level2_Adult	L2.3_CUX2	17026	-0.05387	-0.030734	0.045503	0.88176	NoBiobank
PsychENCODE_Adult	Ex9	13604	-0.076875	-0.01507	0.064877	0.88197	NoBiobank
Allen_Human_MTG_level2	Inh_L2.4_VIP_CBLN1	17907	-0.014348	-0.027265	0.011749	0.88899	NoBiobank
Allen_Human_MTG_level2	Exc_L4.6_FEZF2_IL26	17907	-0.013908	-0.030503	0.010877	0.89949	NoBiobank
Allen_Human_MTG_level2	Inh_L1.2_VIP_LBH	17907	-0.015855	-0.033536	0.012246	0.90228	NoBiobank
PsychENCODE_Adult	Ex3e	13604	-0.15356	-0.034263	0.11436	0.91031	NoBiobank
Allen_Human_MTG_level2	Inh_L5.6_SST_TH	17907	-0.013914	-0.030242	0.01019	0.91393	NoBiobank
Allen_Human_MTG_level2	Inh_L5.6_SST_NPM1P10	17907	-0.017802	-0.036877	0.012876	0.91659	NoBiobank
Allen_Human_MTG_level2	Inh_L5.6_PVALB_LGR5	17907	-0.01553	-0.031991	0.011093	0.91923	NoBiobank
Allen_Human_MTG_level2	Inh_L4.5_PVALB_MEPE	17907	-0.015687	-0.034911	0.011009	0.9229	NoBiobank
GSE168408_Human_Prefrontal_Cortex_level2_Adult	PV	17026	-0.077357	-0.0413	0.048725	0.94381	NoBiobank
Allen_Human_MTG_level2	Inh_L4.5_SST_STK32A	17907	-0.01927	-0.036242	0.011924	0.94695	NoBiobank
Allen_Human_MTG_level2	Exc_L4.5_RORB_DAPK2	17907	-0.020621	-0.04399	0.012524	0.95016	NoBiobank
GSE168408_Human_Prefrontal_Cortex_level2_Adult	PV_SCUBE3	17026	-0.073615	-0.035922	0.044175	0.95218	NoBiobank
GSE168408_Human_Prefrontal_Cortex_level2_Adult	VIP	17026	-0.12676	-0.051258	0.066599	0.9715	NoBiobank
GSE168408_Human_Prefrontal_Cortex_level2_Adult	Micro	16998	0.44855	0.065798	0.071105	1.4479e-10	NoProxy
Allen_Human_MTG_level2	Micro_L1.3_TYROBP	17791	0.042698	0.054385	0.0076023	9.9029e-09	NoProxy
PsychENCODE_Adult	Microglia	13593	1.0291	0.12062	0.19091	3.5755e-08	NoProxy
DroNc_Human_Hippocampus	MG	17771	1.5079	0.052419	0.30141	2.8561e-07	NoProxy
DroNc_Human_Hippocampus	exPFC2	17771	0.33665	0.044565	0.17245	0.025467	NoProxy
PsychENCODE_Adult	Endo	13593	0.1282	0.023827	0.066514	0.026972	NoProxy
Allen_Human_MTG_level2	Exc_L5.6_THEMIS_DCSTAMP	17791	0.017401	0.041023	0.0090581	0.027372	NoProxy
Allen_Human_MTG_level2	Endo_L2.6_NOSTRIN	17791	0.012992	0.017707	0.00702	0.032118	NoProxy
Allen_Human_MTG_level2	Exc_L5.6_THEMIS_CRABP1	17791	0.017102	0.039353	0.0096619	0.038372	NoProxy
GSE168408_Human_Prefrontal_Cortex_level2_Adult	L5.6_THEMIS	16998	0.060268	0.041436	0.0377	0.054962	NoProxy
Allen_Human_MTG_level2	Exc_L5.6_THEMIS_FGF10	17791	0.014873	0.034714	0.0095443	0.059583	NoProxy
GSE168408_Human_Prefrontal_Cortex_level2_Adult	Vas	16998	0.10366	0.017777	0.067837	0.063253	NoProxy
PsychENCODE_Adult	Ex8	13593	0.13156	0.038015	0.089448	0.070682	NoProxy
Allen_Human_MTG_level2	Inh_L5.6_SST_KLHDC8A	17791	0.015944	0.034206	0.011446	0.081832	NoProxy
PsychENCODE_Adult	Ex2	13593	0.11733	0.042383	0.094364	0.10687	NoProxy
DroNc_Human_Hippocampus	END	17771	0.14634	0.011295	0.12133	0.11389	NoProxy
Allen_Human_MTG_level2	Inh_L3.6_SST_NPY	17791	0.010565	0.023221	0.0091308	0.12363	NoProxy
Allen_Human_MTG_level2	Inh_L4.6_SST_B3GAT2	17791	0.015773	0.030954	0.013688	0.12459	NoProxy
Allen_Human_MTG_level2	Exc_L4.5_FEZF2_SCN4B	17791	0.010355	0.024645	0.0094596	0.13683	NoProxy
PsychENCODE_Adult	Oligo	13593	0.15974	0.014476	0.14607	0.13707	NoProxy
Allen_Human_MTG_level2	Inh_L3.5_SST_ADGRG6	17791	0.013939	0.027531	0.01293	0.14052	NoProxy
Allen_Human_MTG_level2	Exc_L3.5_RORB_FILIP1L	17791	0.012866	0.028328	0.012141	0.14464	NoProxy
PsychENCODE_Adult	Per	13593	0.22523	0.013718	0.21301	0.14518	NoProxy
Allen_Human_MTG_level2	Exc_L3.5_RORB_COL22A1	17791	0.010745	0.022282	0.011251	0.1698	NoProxy
DroNc_Human_Hippocampus	exCA3	17771	0.20918	0.016319	0.22459	0.17584	NoProxy
DroNc_Human_Hippocampus	exCA1	17771	0.19436	0.018243	0.21623	0.18437	NoProxy
Allen_Human_MTG_level2	Exc_L2.4_LINC00507_GLP2R	17791	0.010412	0.022568	0.012212	0.19695	NoProxy
Allen_Human_MTG_level2	Inh_L4.6_SST_GXYLT2	17791	0.0096563	0.020609	0.011664	0.20389	NoProxy
PsychENCODE_Adult	OPC	13593	0.11256	0.015843	0.13607	0.20407	NoProxy
Allen_Human_MTG_level2	Exc_L2.3_LINC00507_FREM3	17791	0.0097431	0.022299	0.011979	0.20802	NoProxy
Allen_Human_MTG_level2	Exc_L5.6_SLC17A7_IL15	17791	0.0086033	0.019379	0.010821	0.21329	NoProxy
PsychENCODE_Adult	In1a	13593	0.094987	0.018438	0.13385	0.23896	NoProxy
GSE168408_Human_Prefrontal_Cortex_level2_Adult	L2.3_CUX2	16998	0.031953	0.018241	0.046134	0.24428	NoProxy
Allen_Human_MTG_level2	Inh_L1.3_PAX6_SYT6	17791	0.0074794	0.016517	0.011242	0.25294	NoProxy
PsychENCODE_Adult	In8	13593	0.10993	0.018852	0.16544	0.2532	NoProxy
PsychENCODE_Adult	In4a	13593	0.089928	0.015261	0.13752	0.25658	NoProxy
GSE168408_Human_Prefrontal_Cortex_level2_Adult	Oligo	16998	0.028795	0.0066665	0.046805	0.26921	NoProxy
Allen_Human_MTG_level2	Exc_L2_LAMP5_LTK	17791	0.0068962	0.014614	0.011562	0.27545	NoProxy
PsychENCODE_Adult	In4b	13593	0.068082	0.014739	0.11491	0.27677	NoProxy
GSE168408_Human_Prefrontal_Cortex_level1_Adult	Non.Neu	16998	0.038653	0.0080611	0.065567	0.27776	NoProxy
Allen_Human_MTG_level2	Astro_L1.2_FGFR3_GFAP	17791	0.0041594	0.0063808	0.0071765	0.2811	NoProxy
GSE168408_Human_Prefrontal_Cortex_level1_Adult	PN	16998	0.034339	0.019854	0.059695	0.28257	NoProxy
Allen_Human_MTG_level2	Oligo_L1.6_OPALIN	17791	0.0038883	0.0056449	0.0074772	0.30153	NoProxy
PsychENCODE_Adult	Astro	13593	0.050642	0.0065573	0.10136	0.30867	NoProxy
Allen_Human_MTG_level2	Exc_L5.6_FEZF2_EFTUD1P1	17791	0.0050532	0.011738	0.010751	0.31918	NoProxy
Allen_Human_MTG_level1	Non.neuronal	17791	0.0056872	0.0078491	0.012248	0.32121	NoProxy
Allen_Human_MTG_level2	Exc_L5.6_THEMIS_C1QL3	17791	0.0053417	0.012426	0.011516	0.32138	NoProxy
DroNc_Human_Hippocampus	ODC1	17771	0.13284	0.0049392	0.28792	0.32226	NoProxy
Allen_Human_MTG_level2	Inh_L2.6_VIP_QPCT	17791	0.0047563	0.0095509	0.010881	0.33101	NoProxy
DroNc_Human_Hippocampus	GABA1	17771	0.096684	0.0071468	0.24489	0.34649	NoProxy
DroNc_Human_Hippocampus	OPC	17771	0.13645	0.0047289	0.36766	0.35528	NoProxy
Allen_Human_MTG_level2	Inh_L1.3_SST_CALB1	17791	0.0049558	0.0091617	0.013489	0.35667	NoProxy
Allen_Human_MTG_level2	Astro_L1.6_FGFR3_SLC14A1	17791	0.0022987	0.0039809	0.0065614	0.36305	NoProxy
PsychENCODE_Adult	Ex1	13593	0.036513	0.0098031	0.11278	0.37307	NoProxy
Allen_Human_MTG_level2	Inh_L1.4_VIP_CHRNA6	17791	0.0033207	0.006791	0.0107	0.37815	NoProxy
Allen_Human_MTG_level2	OPC_L1.6_PDGFRA	17791	0.0020323	0.0031726	0.0088006	0.40869	NoProxy
DroNc_Human_Hippocampus	exPFC1	17771	0.055577	0.0044825	0.25549	0.4139	NoProxy
GSE168408_Human_Prefrontal_Cortex_level2_Adult	Astro	16998	0.0073852	0.0016521	0.053071	0.44466	NoProxy
DroNc_Human_Hippocampus	ODC2	17771	0.03074	0.0013403	0.24371	0.44981	NoProxy
Allen_Human_MTG_level2	Exc_L3.4_RORB_CARM1P1	17791	0.001151	0.0026594	0.011438	0.45992	NoProxy
Allen_Human_MTG_level2	Exc_L5.6_RORB_TTC12	17791	0.00060474	0.0013977	0.011357	0.47877	NoProxy
Allen_Human_MTG_level2	Inh_L5.6_SST_TH	17791	-5.1594e-05	-0.00011225	0.01033	0.50199	NoProxy
Allen_Human_MTG_level2	Inh_L5.6_SST_NPM1P10	17791	-0.00012928	-0.00026811	0.013139	0.50393	NoProxy
Allen_Human_MTG_level2	Inh_L2.4_SST_FRZB	17791	-0.00026024	-0.0005321	0.012456	0.50833	NoProxy
Allen_Human_MTG_level2	Inh_L1.2_PAX6_CDH12	17791	-0.00047233	-0.00095553	0.011761	0.51602	NoProxy
Allen_Human_MTG_level2	Inh_L2.6_LAMP5_CA1	17791	-0.00073087	-0.0015321	0.012121	0.52404	NoProxy
PsychENCODE_Adult	In7	13593	-0.0099093	-0.0018385	0.13864	0.52849	NoProxy
Allen_Human_MTG_level2	Exc_L3.5_RORB_TWIST2	17791	-0.0010254	-0.0021641	0.011739	0.5348	NoProxy
PsychENCODE_Adult	Ex5b	13593	-0.010658	-0.0034626	0.10838	0.53917	NoProxy
GSE168408_Human_Prefrontal_Cortex_level2_Adult	SST	16998	-0.0087241	-0.0034015	0.071023	0.54888	NoProxy
Allen_Human_MTG_level1	Glutamatergic	17791	-0.0018706	-0.0041026	0.014456	0.55148	NoProxy
Allen_Human_MTG_level2	Inh_L3.6_SST_HPGD	17791	-0.0020868	-0.0044855	0.012733	0.56509	NoProxy
GSE168408_Human_Prefrontal_Cortex_level2_Adult	LAMP5_NOS1	16998	-0.0073393	-0.0041244	0.041666	0.56991	NoProxy
GSE168408_Human_Prefrontal_Cortex_level2_Adult	L4_RORB	16998	-0.0088018	-0.0053175	0.046275	0.57543	NoProxy
Allen_Human_MTG_level2	Inh_L1.2_LAMP5_DBP	17791	-0.0018268	-0.0037754	0.0094925	0.5763	NoProxy
PsychENCODE_Adult	Ex6b	13593	-0.027828	-0.0070036	0.11454	0.59598	NoProxy
DroNc_Human_Hippocampus	exDG	17771	-0.059954	-0.0046818	0.21858	0.60807	NoProxy
Allen_Human_MTG_level2	Inh_L1.4_VIP_OPRM1	17791	-0.0032941	-0.0063981	0.011988	0.60825	NoProxy
Allen_Human_MTG_level2	Inh_L1.2_PAX6_TNFAIP8L3	17791	-0.0028429	-0.0063916	0.0091375	0.62215	NoProxy
GSE168408_Human_Prefrontal_Cortex_level2_Adult	OPC	16998	-0.018963	-0.0050643	0.056823	0.6307	NoProxy
Allen_Human_MTG_level2	Exc_L4.6_RORB_C1R	17791	-0.004063	-0.0089005	0.011936	0.63322	NoProxy
Allen_Human_MTG_level2	Inh_L1.4_LAMP5_LCP2	17791	-0.0041865	-0.0085764	0.011816	0.63845	NoProxy
Allen_Human_MTG_level2	Inh_L5.6_SST_MIR548F2	17791	-0.0045318	-0.0098794	0.012277	0.64399	NoProxy
Allen_Human_MTG_level2	Inh_L2.5_VIP_TYR	17791	-0.0047674	-0.0094629	0.011553	0.66006	NoProxy
DroNc_Human_Hippocampus	ASC1	17771	-0.12354	-0.0052119	0.29384	0.66291	NoProxy
Allen_Human_MTG_level2	Inh_L4.5_SST_STK32A	17791	-0.0053279	-0.010035	0.01219	0.66897	NoProxy
Allen_Human_MTG_level2	Inh_L1_SST_NMBR	17791	-0.0060442	-0.012002	0.012305	0.68835	NoProxy
Allen_Human_MTG_level2	Inh_L2.5_PVALB_SCUBE3	17791	-0.0051968	-0.010807	0.010055	0.69736	NoProxy
Allen_Human_MTG_level2	Inh_L2.4_VIP_SPAG17	17791	-0.0062549	-0.012322	0.011349	0.70923	NoProxy
PsychENCODE_Adult	Ex3e	13593	-0.065018	-0.014512	0.11464	0.71468	NoProxy
DroNc_Human_Hippocampus	GABA2	17771	-0.14084	-0.010179	0.24515	0.71718	NoProxy
DroNc_Human_Hippocampus	ASC2	17771	-0.15645	-0.0070494	0.26273	0.72423	NoProxy
Allen_Human_MTG_level2	Inh_L1.2_VIP_TSPAN12	17791	-0.0069094	-0.013845	0.011396	0.72784	NoProxy
Allen_Human_MTG_level2	Inh_L1.3_VIP_ADAMTSL1	17791	-0.0086513	-0.017651	0.012698	0.75215	NoProxy
Allen_Human_MTG_level2	Exc_L4.5_RORB_FOLH1B	17791	-0.007907	-0.018447	0.011596	0.75233	NoProxy
Allen_Human_MTG_level2	Inh_L1.2_SST_BAGE2	17791	-0.0088052	-0.016458	0.012861	0.75321	NoProxy
Allen_Human_MTG_level2	Inh_L1.2_VIP_PCDH20	17791	-0.0083149	-0.016287	0.012074	0.75447	NoProxy
Allen_Human_MTG_level2	Inh_L1.2_GAD1_MC4R	17791	-0.0082806	-0.015812	0.011714	0.76018	NoProxy
Allen_Human_MTG_level2	Inh_L5.6_PVALB_LGR5	17791	-0.0081133	-0.016733	0.01125	0.76459	NoProxy
Allen_Human_MTG_level1	GABAergic	17791	-0.014322	-0.027734	0.018618	0.77912	NoProxy
Allen_Human_MTG_level2	Inh_L4.5_PVALB_MEPE	17791	-0.0086406	-0.019248	0.011183	0.78012	NoProxy
PsychENCODE_Adult	In6a	13593	-0.094438	-0.017562	0.12149	0.78151	NoProxy
Allen_Human_MTG_level2	Exc_L6_FEZF2_SCUBE1	17791	-0.0077228	-0.017731	0.0097087	0.78682	NoProxy
Allen_Human_MTG_level2	Inh_L4.6_PVALB_SULF1	17791	-0.010901	-0.022581	0.013184	0.79583	NoProxy
PsychENCODE_Adult	Ex9	13593	-0.05545	-0.010874	0.06517	0.80257	NoProxy
Allen_Human_MTG_level2	Exc_L5.6_FEZF2_ABO	17791	-0.0095855	-0.021855	0.011052	0.8071	NoProxy
GSE168408_Human_Prefrontal_Cortex_level2_Adult	ID2	16998	-0.058291	-0.024725	0.06697	0.80795	NoProxy
Allen_Human_MTG_level2	Exc_L3.5_RORB_ESR1	17791	-0.010851	-0.022947	0.01244	0.80846	NoProxy
GSE168408_Human_Prefrontal_Cortex_level2_Adult	L5.6_TLE4	16998	-0.043528	-0.024835	0.048999	0.81281	NoProxy
Allen_Human_MTG_level2	Inh_L2.5_VIP_SERPINF1	17791	-0.010633	-0.020632	0.011513	0.82214	NoProxy
PsychENCODE_Adult	Ex4	13593	-0.13268	-0.027722	0.14263	0.82385	NoProxy
Allen_Human_MTG_level2	Exc_L6_FEZF2_OR2T8	17791	-0.0083395	-0.01993	0.0089541	0.82416	NoProxy
Allen_Human_MTG_level2	Exc_L4.6_RORB_SEMA3E	17791	-0.012398	-0.026865	0.013299	0.82439	NoProxy
DroNc_Human_Hippocampus	NSC	17771	-0.11262	-0.0093147	0.11645	0.83326	NoProxy
Allen_Human_MTG_level2	Inh_L1_SST_CHRNA4	17791	-0.011054	-0.021794	0.0112	0.83817	NoProxy
Allen_Human_MTG_level2	Inh_L1.2_VIP_LBH	17791	-0.012748	-0.026992	0.012394	0.84814	NoProxy
PsychENCODE_Adult	In1c	13593	-0.19618	-0.032016	0.16165	0.88753	NoProxy
Allen_Human_MTG_level2	Inh_L2.4_PVALB_WFDC2	17791	-0.015403	-0.033137	0.012515	0.89077	NoProxy
Allen_Human_MTG_level2	Exc_L4.5_RORB_DAPK2	17791	-0.015749	-0.033635	0.012795	0.8908	NoProxy
Allen_Human_MTG_level2	Inh_L5.6_GAD1_GLP1R	17791	-0.013304	-0.028891	0.010665	0.89387	NoProxy
PsychENCODE_Adult	In6b	13593	-0.15138	-0.033299	0.11893	0.89847	NoProxy
GSE168408_Human_Prefrontal_Cortex_level1_Adult	IN	16998	-0.11559	-0.049099	0.078288	0.93008	NoProxy
PsychENCODE_Adult	Ex6a	13593	-0.15046	-0.037476	0.097233	0.93911	NoProxy
GSE168408_Human_Prefrontal_Cortex_level2_Adult	PV_SCUBE3	16998	-0.073669	-0.03597	0.045112	0.94876	NoProxy
Allen_Human_MTG_level2	Inh_L3.6_VIP_HS3ST3A1	17791	-0.021026	-0.042513	0.012474	0.95405	NoProxy
Allen_Human_MTG_level2	Exc_L4.6_FEZF2_IL26	17791	-0.018833	-0.041346	0.011089	0.95528	NoProxy
Allen_Human_MTG_level2	Inh_L1.4_VIP_PENK	17791	-0.016908	-0.036126	0.0099187	0.95586	NoProxy
PsychENCODE_Adult	In1b	13593	-0.27734	-0.051917	0.15753	0.96083	NoProxy
Allen_Human_MTG_level2	Inh_L1.3_VIP_GGH	17791	-0.020795	-0.039373	0.011807	0.96089	NoProxy
Allen_Human_MTG_level2	Inh_L1.3_VIP_CCDC184	17791	-0.021996	-0.04571	0.012021	0.96635	NoProxy
Allen_Human_MTG_level2	Inh_L2.3_VIP_CASC6	17791	-0.022472	-0.04936	0.01161	0.97353	NoProxy
Allen_Human_MTG_level2	Inh_L1.3_VIP_CHRM2	17791	-0.025742	-0.049826	0.013041	0.9758	NoProxy
GSE168408_Human_Prefrontal_Cortex_level2_Adult	PV	16998	-0.10423	-0.055677	0.049581	0.98222	NoProxy
PsychENCODE_Adult	In3	13593	-0.36236	-0.063359	0.16248	0.98712	NoProxy
GSE168408_Human_Prefrontal_Cortex_level2_Adult	VIP	16998	-0.16796	-0.067962	0.068591	0.99283	NoProxy
Allen_Human_MTG_level2	Inh_L2.4_VIP_CBLN1	17791	-0.029337	-0.055826	0.011927	0.99304	NoProxy

## Sheet: Table S10
Supplementary Table 10: Step 3 results of the FUMA single-cell enrichment analysis, for the primary and sensitivity analyses. NGENES: number of genes tested in each cell type; BETA: effect size; BETA_STD: standardized effect size, SE: standard error; MODEL_index: Index of the MODEL. Cell types with the same MODEL index are conditioned each other; CDM.BETA: cross-datasets marginal effect size; CDM…
Dataset	Cell_type	MODEL_index	NGENES	BETA	BETA_STD	SE	P	CDM.BETA	CDM.BETA_STD	CDM.SE	CDM.P	CDM.ds	Marginal.P	PS	Model
Allen_Human_MTG_level2	Micro_L1.3_TYROBP	1	16470	0.04701	0.061527	0.010295	2.4997e-06	0.054264	0.071021	0.0078164	2.0043e-12	DroNc_Human_Hippocampus	3.5861e-12	0.478893	Primary
DroNc_Human_Hippocampus	MG	1	16470	0.44923	0.016216	0.4149	0.13947	1.6822	0.060722	0.31522	4.7981e-08	Allen_Human_MTG_level2	6.0613e-08	0.116891	Primary
Allen_Human_MTG_level2	Micro_L1.3_TYROBP	2	13576	0.040933	0.056806	0.011485	0.00018317	0.05549	0.077008	0.008067	3.16e-12	PsychENCODE_Adult	3.5861e-12	0.32496	Primary
PsychENCODE_Adult	Microglia	2	13576	0.48736	0.057153	0.27369	0.037491	1.1817	0.13858	0.19232	4.1232e-10	Allen_Human_MTG_level2	2.5129e-10	0.151956	Primary
Allen_Human_MTG_level2	Micro_L1.3_TYROBP	3	15725	0.019253	0.025578	0.015857	0.11235	0.054463	0.072358	0.0078965	2.7579e-12	GSE168408_Human_Prefrontal_Cortex_level2_Adult	3.5861e-12	0.0821345	Primary
GSE168408_Human_Prefrontal_Cortex_level2_Adult	Micro	3	15725	0.37312	0.056709	0.14572	0.0052314	0.52656	0.08003	0.072556	2.0705e-13	Allen_Human_MTG_level2	1.1283e-13	0.179864	Primary
DroNc_Human_Hippocampus	MG	4	13381	1.0843	0.038768	0.42394	0.005276	1.9149	0.06847	0.36312	6.7993e-08	PsychENCODE_Adult	6.0613e-08	0.317779	Primary
PsychENCODE_Adult	Microglia	4	13381	0.86093	0.10154	0.22708	7.5285e-05	1.1611	0.13695	0.19445	1.208e-09	DroNc_Human_Hippocampus	2.5129e-10	0.46236	Primary
DroNc_Human_Hippocampus	MG	5	16417	0.83545	0.027208	0.45164	0.032178	2.0995	0.068373	0.35626	1.9341e-09	GSE168408_Human_Prefrontal_Cortex_level2_Adult	6.0613e-08	0.171279	Primary
GSE168408_Human_Prefrontal_Cortex_level2_Adult	Micro	5	16417	0.41761	0.062287	0.091804	2.7157e-06	0.5221	0.077871	0.072378	2.8503e-13	DroNc_Human_Hippocampus	1.1283e-13	0.443688	Primary
PsychENCODE_Adult	Microglia	6	13411	0.3113	0.036453	0.28911	0.14081	1.1509	0.13477	0.19576	2.1133e-09	GSE168408_Human_Prefrontal_Cortex_level2_Adult	2.5129e-10	0.0981398	Primary
GSE168408_Human_Prefrontal_Cortex_level2_Adult	Micro	6	13411	0.42714	0.069559	0.10829	4.0203e-05	0.51299	0.083539	0.073283	1.342e-12	PsychENCODE_Adult	1.1283e-13	0.370254	Primary
Allen_Human_MTG_level2	Micro_L1.3_TYROBP	1	16293	0.037437	0.049141	0.010051	9.8167e-05	0.047946	0.062936	0.0076817	2.2227e-10	DroNc_Human_Hippocampus	6.748e-10	0.415206	CommonOnly
DroNc_Human_Hippocampus	MG	1	16293	0.64325	0.023284	0.39679	0.052508	1.5965	0.057787	0.30336	7.2018e-08	Allen_Human_MTG_level2	3.0629e-07	0.179176	CommonOnly
Allen_Human_MTG_level2	Micro_L1.3_TYROBP	2	13529	0.034634	0.048082	0.011248	0.00104	0.049813	0.069155	0.0079141	1.5954e-10	PsychENCODE_Adult	6.748e-10	0.304474	CommonOnly
PsychENCODE_Adult	Microglia	2	13529	0.51106	0.060024	0.26912	0.028795	1.1	0.12919	0.1894	3.2457e-09	Allen_Human_MTG_level2	2.8735e-09	0.181498	CommonOnly
Allen_Human_MTG_level2	Micro_L1.3_TYROBP	3	15649	0.018162	0.02415	0.015561	0.12158	0.049671	0.066046	0.0077463	7.3899e-11	GSE168408_Human_Prefrontal_Cortex_level2_Adult	6.748e-10	0.0903272	CommonOnly
GSE168408_Human_Prefrontal_Cortex_level2_Adult	Micro	3	15649	0.33371	0.050816	0.14295	0.0097911	0.47842	0.072852	0.071147	9.1503e-12	Allen_Human_MTG_level2	1.1557e-11	0.182014	CommonOnly
DroNc_Human_Hippocampus	MG	4	13336	0.98948	0.035332	0.41442	0.0084861	1.7748	0.063373	0.35435	2.7804e-07	PsychENCODE_Adult	3.0629e-07	0.315944	CommonOnly
PsychENCODE_Adult	Microglia	4	13336	0.81919	0.096763	0.22448	0.00013199	1.0975	0.12964	0.19188	5.4599e-09	DroNc_Human_Hippocampus	2.8735e-09	0.469508	CommonOnly
DroNc_Human_Hippocampus	MG	5	16340	0.95394	0.031052	0.43281	0.013767	1.9727	0.064215	0.34143	3.8593e-09	GSE168408_Human_Prefrontal_Cortex_level2_Adult	3.0629e-07	0.221211	CommonOnly
GSE168408_Human_Prefrontal_Cortex_level2_Adult	Micro	5	16340	0.344	0.051402	0.089879	6.5016e-05	0.46584	0.069606	0.070881	2.5615e-11	DroNc_Human_Hippocampus	1.1557e-11	0.395315	CommonOnly
PsychENCODE_Adult	Microglia	6	13368	0.31618	0.037078	0.28498	0.13362	1.0416	0.12214	0.19297	3.4382e-08	GSE168408_Human_Prefrontal_Cortex_level2_Adult	2.8735e-09	0.117118	CommonOnly
GSE168408_Human_Prefrontal_Cortex_level2_Adult	Micro	6	13368	0.36799	0.05999	0.10642	0.0002731	0.4549	0.074159	0.072029	1.3922e-10	PsychENCODE_Adult	1.1557e-11	0.361564	CommonOnly
Allen_Human_MTG_level2	Micro_L1.3_TYROBP	1	16367	0.048675	0.063843	0.010122	7.6686e-07	0.055114	0.07229	0.0076851	3.8711e-13	DroNc_Human_Hippocampus	7.6125e-13	0.492685	NoAPOE
DroNc_Human_Hippocampus	MG	1	16367	0.39926	0.014429	0.40844	0.16416	1.6775	0.060622	0.31031	3.2719e-08	Allen_Human_MTG_level2	4.0645e-08	0.104838	NoAPOE
Allen_Human_MTG_level2	Micro_L1.3_TYROBP	2	13493	0.041989	0.05841	0.01128	9.9006e-05	0.056353	0.078392	0.0079211	5.916e-13	PsychENCODE_Adult	7.6125e-13	0.327474	NoAPOE
PsychENCODE_Adult	Microglia	2	13493	0.48085	0.056537	0.26884	0.036851	1.1934	0.14032	0.18887	1.3628e-10	Allen_Human_MTG_level2	8.0079e-11	0.145308	NoAPOE
Allen_Human_MTG_level2	Micro_L1.3_TYROBP	3	15621	0.019227	0.025601	0.015588	0.10872	0.0552	0.073501	0.0077551	5.7287e-13	GSE168408_Human_Prefrontal_Cortex_level2_Adult	7.6125e-13	0.0787204	NoAPOE
GSE168408_Human_Prefrontal_Cortex_level2_Adult	Micro	3	15621	0.38091	0.058087	0.14319	0.0039099	0.53412	0.081453	0.071225	3.3907e-14	Allen_Human_MTG_level2	1.8768e-14	0.178759	NoAPOE
DroNc_Human_Hippocampus	MG	4	13300	1.0718	0.038384	0.41687	0.0050754	1.9174	0.068666	0.3573	4.0897e-08	PsychENCODE_Adult	4.0645e-08	0.310562	NoAPOE
PsychENCODE_Adult	Microglia	4	13300	0.87628	0.10362	0.22289	4.2458e-05	1.172	0.13858	0.19098	4.3397e-10	DroNc_Human_Hippocampus	8.0079e-11	0.466972	NoAPOE
DroNc_Human_Hippocampus	MG	5	16318	0.77311	0.025187	0.44464	0.041051	2.0869	0.067989	0.35091	1.3928e-09	GSE168408_Human_Prefrontal_Cortex_level2_Adult	4.0645e-08	0.156578	NoAPOE
GSE168408_Human_Prefrontal_Cortex_level2_Adult	Micro	5	16318	0.43334	0.064829	0.090175	7.7894e-07	0.52974	0.079252	0.071119	4.9623e-14	DroNc_Human_Hippocampus	1.8768e-14	0.459136	NoAPOE
PsychENCODE_Adult	Microglia	6	13328	0.31196	0.036627	0.28389	0.13592	1.174	0.13784	0.19223	5.2067e-10	GSE168408_Human_Prefrontal_Cortex_level2_Adult	8.0079e-11	0.0933616	NoAPOE
GSE168408_Human_Prefrontal_Cortex_level2_Adult	Micro	6	13328	0.43835	0.071607	0.10629	1.8711e-05	0.52435	0.085654	0.071923	1.6362e-13	PsychENCODE_Adult	1.8768e-14	0.369767	NoAPOE
Allen_Human_MTG_level2	Micro_L1.3_TYROBP	1	16962	0.040129	0.052153	0.0099783	2.9054e-05	0.04921	0.063955	0.0075534	3.7608e-11	DroNc_Human_Hippocampus	9.4456e-11	0.435196	LargerWindow
DroNc_Human_Hippocampus	MG	1	16962	0.53977	0.019417	0.38758	0.081869	1.5583	0.056056	0.29354	5.6034e-08	Allen_Human_MTG_level2	1.7213e-07	0.149883	LargerWindow
Allen_Human_MTG_level2	Micro_L1.3_TYROBP	2	13663	0.04101	0.056972	0.011277	0.00013879	0.054972	0.076368	0.0078928	1.7327e-12	PsychENCODE_Adult	9.4456e-11	0.327995	LargerWindow
PsychENCODE_Adult	Microglia	2	13663	0.46596	0.054758	0.26885	0.041546	1.1643	0.13683	0.18824	3.2053e-10	Allen_Human_MTG_level2	2.585e-10	0.145508	LargerWindow
Allen_Human_MTG_level2	Micro_L1.3_TYROBP	3	15832	-0.0040144	-0.0053371	0.015285	0.60358	0.049429	0.065716	0.0075939	3.9177e-11	GSE168408_Human_Prefrontal_Cortex_level2_Adult	9.4456e-11	0.0210691	LargerWindow
GSE168408_Human_Prefrontal_Cortex_level2_Adult	Micro	3	15832	0.56887	0.086274	0.14123	2.8278e-05	0.53668	0.081391	0.070122	1.0451e-14	Allen_Human_MTG_level2	1.3505e-14	0.325342	LargerWindow
DroNc_Human_Hippocampus	MG	4	13464	0.94385	0.034056	0.40509	0.0099126	1.793	0.064696	0.34671	1.1805e-07	PsychENCODE_Adult	1.7213e-07	0.289237	LargerWindow
PsychENCODE_Adult	Microglia	4	13464	0.90412	0.10687	0.22346	2.6216e-05	1.1739	0.13876	0.19116	4.2449e-10	DroNc_Human_Hippocampus	2.585e-10	0.488836	LargerWindow
DroNc_Human_Hippocampus	MG	5	16524	0.24017	0.0078583	0.41985	0.28365	1.6664	0.054523	0.33334	2.9161e-07	GSE168408_Human_Prefrontal_Cortex_level2_Adult	1.7213e-07	0.0837338	LargerWindow
GSE168408_Human_Prefrontal_Cortex_level2_Adult	Micro	5	16524	0.49794	0.074117	0.089292	1.2499e-08	0.52905	0.078748	0.070813	4.2136e-14	DroNc_Human_Hippocampus	1.3505e-14	0.590873	LargerWindow
PsychENCODE_Adult	Microglia	6	13478	0.16561	0.019412	0.27981	0.27698	1.1199	0.13127	0.191	2.3281e-09	GSE168408_Human_Prefrontal_Cortex_level2_Adult	2.585e-10	0.0645838	LargerWindow
GSE168408_Human_Prefrontal_Cortex_level2_Adult	Micro	6	13478	0.49144	0.079922	0.10539	1.5743e-06	0.53706	0.087341	0.071869	4.2135e-14	PsychENCODE_Adult	1.3505e-14	0.433851	LargerWindow
Allen_Human_MTG_level2	Micro_L1.3_TYROBP	1	16469	0.034847	0.04561	0.0098932	0.00021446	0.042877	0.056119	0.0075381	6.5404e-09	DroNc_Human_Hippocampus	1.0534e-07	0.44825	NoBiobank
DroNc_Human_Hippocampus	MG	1	16469	0.50009	0.018052	0.39907	0.10509	1.4105	0.050916	0.30418	1.7812e-06	Allen_Human_MTG_level2	7.1886e-06	0.170184	NoBiobank
Allen_Human_MTG_level2	Micro_L1.3_TYROBP	2	13576	0.03174	0.044048	0.011027	0.002002	0.043758	0.060726	0.0078231	1.1356e-08	PsychENCODE_Adult	1.0534e-07	0.339662	NoBiobank
PsychENCODE_Adult	Microglia	2	13576	0.40745	0.047783	0.2635	0.061029	0.94202	0.11047	0.18698	2.3834e-07	Allen_Human_MTG_level2	1.8056e-07	0.183376	NoBiobank
Allen_Human_MTG_level2	Micro_L1.3_TYROBP	3	15720	0.011977	0.015914	0.015182	0.2151	0.042135	0.055985	0.0076428	1.7923e-08	GSE168408_Human_Prefrontal_Cortex_level2_Adult	1.0534e-07	0.0861488	NoBiobank
GSE168408_Human_Prefrontal_Cortex_level2_Adult	Micro	3	15720	0.32255	0.049032	0.14031	0.010764	0.4182	0.063571	0.070622	1.6286e-09	Allen_Human_MTG_level2	1.2172e-09	0.22394	NoBiobank
DroNc_Human_Hippocampus	MG	4	13381	0.84571	0.030239	0.41076	0.019763	1.5613	0.055826	0.35071	4.2927e-06	PsychENCODE_Adult	7.1886e-06	0.317507	NoBiobank
PsychENCODE_Adult	Microglia	4	13381	0.74015	0.0873	0.2214	0.00041558	0.97771	0.11532	0.18899	1.1664e-07	DroNc_Human_Hippocampus	1.8056e-07	0.487707	NoBiobank
DroNc_Human_Hippocampus	MG	5	16415	0.44434	0.014471	0.43156	0.15161	1.5434	0.050266	0.34175	3.1714e-06	GSE168408_Human_Prefrontal_Cortex_level2_Adult	7.1886e-06	0.148992	NoBiobank
GSE168408_Human_Prefrontal_Cortex_level2_Adult	Micro	5	16415	0.37081	0.055309	0.088996	1.5544e-05	0.42681	0.063663	0.070437	6.9849e-10	DroNc_Human_Hippocampus	1.2172e-09	0.525177	NoBiobank
PsychENCODE_Adult	Microglia	6	13411	0.15312	0.01793	0.27878	0.29142	0.91059	0.10663	0.19043	8.7899e-07	GSE168408_Human_Prefrontal_Cortex_level2_Adult	1.8056e-07	0.0884213	NoBiobank
GSE168408_Human_Prefrontal_Cortex_level2_Adult	Micro	6	13411	0.39009	0.063525	0.1049	0.00010055	0.43218	0.07038	0.071618	8.1888e-10	PsychENCODE_Adult	1.2172e-09	0.439938	NoBiobank
Allen_Human_MTG_level2	Micro_L1.3_TYROBP	1	16399	0.028016	0.036717	0.010095	0.0027607	0.043557	0.057084	0.0076908	7.5449e-09	DroNc_Human_Hippocampus	9.9029e-09	0.315054	NoProxy
DroNc_Human_Hippocampus	MG	1	16399	0.95379	0.034463	0.4014	0.0087531	1.6755	0.060541	0.30583	2.1756e-08	Allen_Human_MTG_level2	2.8561e-07	0.268562	NoProxy
Allen_Human_MTG_level2	Micro_L1.3_TYROBP	2	13565	0.02969	0.041207	0.011302	0.0043108	0.044668	0.061995	0.0079371	9.3202e-09	PsychENCODE_Adult	9.9029e-09	0.294555	NoProxy
PsychENCODE_Adult	Microglia	2	13565	0.50681	0.059452	0.27226	0.031347	1.016	0.11919	0.19123	5.4814e-08	Allen_Human_MTG_level2	3.5755e-08	0.207104	NoProxy
Allen_Human_MTG_level2	Micro_L1.3_TYROBP	3	15696	0.004456	0.0059229	0.015434	0.3864	0.044844	0.059606	0.0077697	4.0039e-09	GSE168408_Human_Prefrontal_Cortex_level2_Adult	9.9029e-09	0.0491768	NoProxy
GSE168408_Human_Prefrontal_Cortex_level2_Adult	Micro	3	15696	0.4311	0.065574	0.14236	0.0012318	0.46661	0.070977	0.071643	3.8004e-11	Allen_Human_MTG_level2	1.4479e-10	0.279214	NoProxy
DroNc_Human_Hippocampus	MG	4	13370	1.057	0.037764	0.4119	0.0051463	1.7362	0.062029	0.35214	4.1539e-07	PsychENCODE_Adult	2.8561e-07	0.358613	NoProxy
PsychENCODE_Adult	Microglia	4	13370	0.7186	0.084783	0.2263	0.00074969	1.0202	0.12036	0.19344	6.7919e-08	DroNc_Human_Hippocampus	3.5755e-08	0.435981	NoProxy
DroNc_Human_Hippocampus	MG	5	16388	0.80191	0.026105	0.43016	0.031153	1.8119	0.058983	0.33958	4.825e-08	GSE168408_Human_Prefrontal_Cortex_level2_Adult	2.8561e-07	0.205904	NoProxy
GSE168408_Human_Prefrontal_Cortex_level2_Adult	Micro	5	16388	0.34624	0.05168	0.090581	6.6343e-05	0.44997	0.067163	0.071483	1.5809e-10	DroNc_Human_Hippocampus	1.4479e-10	0.4263	NoProxy
PsychENCODE_Adult	Microglia	6	13400	0.1575	0.018449	0.28715	0.29168	0.98934	0.11589	0.19473	1.9078e-07	GSE168408_Human_Prefrontal_Cortex_level2_Adult	3.5755e-08	0.0796333	NoProxy
GSE168408_Human_Prefrontal_Cortex_level2_Adult	Micro	6	13400	0.42149	0.068659	0.10698	4.0981e-05	0.46464	0.075687	0.072506	7.618e-11	PsychENCODE_Adult	1.4479e-10	0.433618	NoProxy

[truncated: 15 more sheets: Table S11, Table S12, Table S13, Table S14, Table S15, Table S16, Table S17, Table S18, Table S19, Table S20, Table S21, Table S22, Table S23, Table S24, Table S25]
